# Supplementary material for: Autoantibody Repertoire in APECED Patients Targets Two Distinct Subgroups of Proteins
Source: Front Immunol. 2017 Aug 16;8:976. doi: 10.3389/fimmu.2017.00976 (PMC5561390; doi:10.3389/fimmu.2017.00976)
Supplement: Supplementary file 2 [file Data_Sheet_2.XLSX]

## Sheet: positive proteins
GeneName	ENSG	RefSeq	Npositives	meanZscore	maxZscore
WWP2	ENSG00000198373	BC000108.1	4	3.81253	4.97108
GTF2F1	ENSG00000125651	BC000120.1	3	3.56847	3.85108
STRAP	ENSG00000023734	BC000162.2	4	3.52023	3.91061
REEP5	ENSG00000129625	BC000232.1	3	5.5896	6.00855
GSK3B	ENSG00000082701	BC000251.1	3	4.32118	5.09593
FAM127B	ENSG00000203950	BC000393.1	5	4.23329	5.40089
CCDC106	ENSG00000173581	BC000412.1	4	4.40519	5.30334
SF3B3	ENSG00000189091	BC000463.1	4	4.40311	5.59764
MRPL28	ENSG00000086504	BC000507.1	4	3.68355	4.64142
PCOLCE	ENSG00000106333	BC000574.1	3	4.37057	5.55225
HPRT1	ENSG00000165704	BC000578.1	3	4.5915	5.96246
DGCR6L	ENSG00000128185	BC000682.1	3	4.07107	4.52356
EPDR1	ENSG00000086289	BC000686.1	3	4.70206	5.81286
EIF3S4	ENSG00000130811	BC000733.1	3	3.23097	3.29512
HSPC142	ENSG00000105393	BC000788.1	3	3.552	3.75661
C2orf33	ENSG00000168958	BC000797.1	4	4.59132	5.68861
ZNF174	ENSG00000103343	BC000876.1	3	4.39974	5.56262
AVPI1	ENSG00000119986	BC000877.1	3	3.23136	3.28036
HMGB2	ENSG00000164104	BC000903.2	7	4.22125	7.48898
PIGG	ENSG00000174227	BC000937.2	4	3.90642	6.13681
NUDCD1	ENSG00000120526	BC000967.2	3	4.3648	5.0273
WDR45L	ENSG00000141580	BC000974.2	5	3.54883	3.96173
RUSC1	ENSG00000160753	BC001045.1	5	6.58248	11.3785
DBNDD2	ENSG00000244274	BC001105.1	7	5.14537	7.57026
DDX54	ENSG00000123064	BC001132.1	3	3.73524	4.40405
DCTD	ENSG00000129187	BC001286.1	9	4.22674	5.66607
CNDP2	ENSG00000133313	BC001375.1	3	4.33386	5.84412
DPP3	ENSG00000254986	BC001446.2	5	4.92074	6.51291
ADI1	ENSG00000182551	BC001467.1	4	3.67632	3.96643
FASTKD2	ENSG00000118246	BC001544.1	3	3.69757	4.12125
SFN	ENSG00000175793	BC001550.1	4	3.79072	4.30878
CDC123	ENSG00000151465	BC001600.1	3	4.06564	4.66825
NCF2	ENSG00000116701	BC001606.1	3	3.2822	3.29717
ZNF765	ENSG00000196417	BC001610.1	3	3.7728	4.03905
NADK	ENSG00000008130	BC001709.1	3	3.50955	3.6348
THG1L	ENSG00000113272	BC001852.2	4	3.92347	4.68785
CIAPIN1	ENSG00000005194	BC002568.1	3	3.45801	3.91192
TAGLN2	ENSG00000158710	BC002616.1	5	4.4151	6.7199
C1orf77	ENSG00000160679	BC002733.2	3	3.77057	4.17608
C20orf43	ENSG00000022277	BC002769.1	4	3.66792	4.30555
TMEM208	ENSG00000168701	BC003080.2	4	4.41675	4.95229
C17orf62	ENSG00000178927	BC003595.1	4	3.90429	5.01586
IFNGR2	ENSG00000159128	BC003624.1	3	4.23307	4.58248
TTYH2	ENSG00000141540	BC004233.1	3	4.01396	5.03268
PSME2	ENSG00000100911	BC004368.1	3	3.87292	4.2959
APOL2	ENSG00000128335	BC004395.1	5	3.93191	4.94619
POLR3C	ENSG00000186141	BC004424.1	3	3.85675	4.43993
cDNA clone IMAGE:2906290	ENSG00000272906	BC004969.1	3	4.08745	5.12906
CCT8	ENSG00000156261	BC005220.1	7	5.34095	8.90887
KLK1	ENSG00000167748	BC005313.1	4	4.0411	4.53976
GMFB	ENSG00000197045	BC005359.1	4	4.58685	5.97082
MRPS18B	ENSG00000204568	BC005373.1	3	4.93371	6.24644
SPANXE	ENSG00000198573	BC005382.1	3	4.00608	4.7293
SQSTM1	ENSG00000161011	BC005857.1	3	3.45577	4.10946
PELO	ENSG00000152684	BC005889.2	3	3.60694	3.89108
C8orf53	ENSG00000147679	BC005955.1	3	6.48135	10.1218
TBCB	ENSG00000105254	BC005969.1	4	3.68402	4.25549
VAMP4	ENSG00000117533	BC005974.1	3	3.79401	4.54342
RIOK1	ENSG00000124784	BC006104.1	3	3.32745	3.64133
RPS6KB2	ENSG00000175634	BC006106.1	3	3.96378	4.67397
IMPDH2	ENSG00000178035	BC006124.1	3	3.27165	3.53957
C14orf131	ENSG00000022976	BC006222.2	4	3.90417	4.32661
TA-NFKBH	ENSG00000167604	BC006273.1	3	3.44391	4.04162
COASY	ENSG00000068120	BC006354.1	3	3.78695	3.80755
AGPAT1	ENSG00000204310	BC006818.1	3	3.57775	3.98863
DYNC2LI1	ENSG00000138036	BC006969.1	3	4.18794	5.60899
TGM4	ENSG00000163810	BC007003.1	23	3.98399	5.44091
VAMP4	ENSG00000117533	BC007019.1	3	3.90267	4.65833
ANKRD26L1	ENSG00000214262	BC007072.1	3	3.57306	4.30875
BYSL	ENSG00000112578	BC007340.2	4	3.45732	3.95236
BCKDK	ENSG00000103507	BC007363.1	4	4.22168	4.9127
SF3B2	ENSG00000087365	BC007610.1	8	4.22883	5.42268
BCL2L12	ENSG00000126453	BC007724.1	5	4.25695	6.55084
GPATCH3	ENSG00000198746	BC007767.2	4	3.82447	4.50878
CCL3L3	ENSG00000205021	BC007783.2	3	3.63727	4.13959
ATPBD1B	ENSG00000142751	BC007815.1	3	4.08532	5.42865
STARD7	ENSG00000084090	BC007894.2	6	4.30145	6.51148
mRNA similar to hypothetical protein FLJ20234	ENSG00000264735	BC008091.1	4	4.60832	6.16558
UCHL5IP	ENSG00000213397	BC008141.1	3	3.33794	3.38028
ETHE1	ENSG00000105755	BC008250.1	5	4.24977	5.28196
TPM3	ENSG00000143549	BC008407.1	3	3.41849	3.721
C20orf114	ENSG00000125999	BC008429.1	4	6.28672	7.35647
APIP	ENSG00000149089	BC008440.1	4	3.55119	4.09702
DPM1	ENSG00000000419	BC008466.1	4	4.15562	5.96389
SPATA7	ENSG00000042317	BC008656.1	4	3.41489	4.06318
HK1	ENSG00000156515	BC008730.2	3	4.32157	4.57029
EYA2	ENSG00000064655	BC008803.1	3	3.02846	3.0671
SIX1	ENSG00000126778	BC008874.2	3	3.82478	4.1351
ALDH3A1	ENSG00000108602	BC008892.1	4	4.01176	5.56922
GCC1	ENSG00000179562	BC008902.2	4	3.71836	4.65053
APIP	ENSG00000149089	BC009077.1	4	3.90073	4.56559
ISG15	ENSG00000187608	BC009507.1	3	3.8138	5.04732
STRA13	ENSG00000169689	BC009571.1	4	3.89642	4.31274
SPAG16	ENSG00000144451	BC009614.1	3	4.45011	5.42856
BCCIP	ENSG00000107949	BC009771.1	3	4.65473	5.56531
GLYAT	ENSG00000149124	BC009785.1	4	3.15608	3.26816
C11orf63	ENSG00000109944	BC009820.2	7	3.70596	4.75371
cDNA clone IMAGE:3946787		BC009873.1	4	5.62224	7.125
QPRT	ENSG00000103485	BC010033.1	4	3.67192	4.08197
MAN2C1	ENSG00000140400	BC010081.2	5	4.03436	5.25522
FAM86A	ENSG00000118894	BC010084.2	3	4.30462	5.13046
NBPF1	ENSG00000219481	BC010124.2	4	5.86816	8.72556
CDC42EP4	ENSG00000179604	BC010451.1	3	3.6168	4.34241
SUB1	ENSG00000113387	BC010537.1	3	3.39784	3.73629
LRRFIP1	ENSG00000124831	BC010662.1	6	3.54922	4.14963
SH2B1	ENSG00000178188	BC010704.1	5	3.69434	4.2155
CKAP2	ENSG00000136108	BC010901.1	4	3.74932	4.40388
CSN3	ENSG00000171209	BC010935.1	3	3.22853	3.35059
FXC1	ENSG00000265264	BC011014.1	4	3.54167	4.21519
SP100	ENSG00000067066	BC011562.1	3	4.79575	5.96028
NFKBIE	ENSG00000146232	BC011676.1	3	6.36707	7.53179
TMEM43	ENSG00000170876	BC011719.1	3	3.72956	4.17412
hCG_20114	ENSG00000184863	BC011923.1	4	3.23116	3.37044
MED28	ENSG00000118579	BC011936.1	6	4.08838	5.34491
GBE1	ENSG00000114480	BC012098.1	3	4.66763	6.32441
NFIC	ENSG00000141905	BC012120.1	3	4.91979	7.49604
RAP2B	ENSG00000181467	BC012362.1	4	4.00983	6.1474
SOD2	ENSG00000112096	BC012423.1	3	4.50639	6.13706
MESDC2	ENSG00000117899	BC012746.1	4	4.26525	7.36488
ERGIC1	ENSG00000113719	BC012766.1	7	4.04305	4.75664
DAPP1	ENSG00000070190	BC012924.1	5	4.10961	5.82182
CCDC28A	ENSG00000024862	BC013019.1	4	4.0673	5.0035
RHBDL2	ENSG00000158315	BC013103.1	3	4.04541	4.89111
SLC23A2	ENSG00000089057	BC013112.2	3	4.07185	4.67042
PMAIP1	ENSG00000141682	BC013120.1	5	4.91035	6.83172
RCSD1	ENSG00000198771	BC013186.1	3	3.35671	3.74248
TTN	ENSG00000155657	BC013396.2	3	3.09257	3.16217
TUBGCP3	ENSG00000126216	BC013781.1	3	3.542	3.82796
PCP4	ENSG00000183036	BC013791.1	3	3.31517	3.51747
THOP1	ENSG00000172009	BC013878.2	3	3.27656	3.39223
C12orf41	ENSG00000139620	BC013900.1	3	5.22566	6.53669
LOC645591	ENSG00000226869	BC013905.2	4	4.07105	5.51263
CLIP3	ENSG00000105270	BC014486.1	4	3.40859	4.19817
HAGHL	ENSG00000103253	BC015008.1	3	3.16859	3.4647
CBFA2T2	ENSG00000078699	BC015066.1	3	4.13255	5.16237
LOC730411	ENSG00000160062	BC015239.1	3	3.77672	4.20948
ROPN1B	ENSG00000114547	BC015413.1	3	5.33298	8.35959
UCK1	ENSG00000130717	BC015547.1	3	4.05603	5.09602
RAB3IP	ENSG00000127328	BC015548.1	7	3.76116	5.21408
ARL6IP4	ENSG00000182196	BC015569.1	3	4.12021	4.72638
MYL2	ENSG00000111245	BC015821.1	4	4.10357	5.09627
SEPP1	ENSG00000250722	BC015875.1	4	3.72146	4.87409
NAT2	ENSG00000156006	BC015878.1	3	4.71802	7.79009
C1orf179	ENSG00000162391	BC015993.1	5	4.7943	6.39473
ISG20	ENSG00000172183	BC016341.1	4	4.22236	5.1839
EME1	ENSG00000154920	BC016470.2	4	4.48616	5.33483
PTBP2	ENSG00000117569	BC016582.1	3	4.03237	4.86006
PSAT1	ENSG00000135069	BC016645.2	3	3.67686	4.73331
MBIP	ENSG00000151332	BC016821.1	12	4.71365	8.18593
BTBD10	ENSG00000148925	BC017072.1	3	3.63529	4.70134
POMZP3	ENSG00000146707	BC017101.1	12	4.96846	7.43465
LUC7L2	ENSG00000146963	BC017163.1	3	4.95377	6.16907
PHF11	ENSG00000136147	BC017212.2	3	4.56929	6.17761
ETS1	ENSG00000134954	BC017314.2	4	3.66952	4.26475
COG8	ENSG00000213380	BC017492.1	3	3.9065	4.31254
DEF6	ENSG00000023892	BC017504.1	4	3.41144	4.00336
RBM8A	ENSG00000131795	BC017770.1	4	4.22655	4.91778
NUP62CL	ENSG00000198088	BC017799.1	4	3.91444	4.63262
FBXO36	ENSG00000153832	BC017869.1	4	3.95539	5.28863
PLSCR1	ENSG00000188313	BC017901.1	5	4.58063	6.13711
TPI1	ENSG00000111669	BC017917.1	3	3.98159	4.40748
WWC2	ENSG00000151718	BC017957.1	3	5.19	5.57406
C11orf73	ENSG00000149196	BC018080.1	3	3.35482	3.47771
LACE1	ENSG00000135537	BC018445.1	3	3.99803	4.59817
ANXA5	ENSG00000164111	BC018671.1	3	5.00844	5.94802
IL32	ENSG00000008517	BC018782.1	4	3.5988	4.78397
RSL1D1	ENSG00000171490	BC019069.1	3	3.76772	4.14011
SPAG8	ENSG00000137098	BC019247.1	3	3.84357	4.19276
PRMT1	ENSG00000126457	BC019268.1	5	3.70362	5.36016
NUP133	ENSG00000069248	BC020107.1	3	4.40126	6.12286
IL1F7	ENSG00000125571	BC020637.1	7	5.30145	7.95086
POU5F1	ENSG00000204531	BC020712.1	4	3.91978	4.72107
HBG1	ENSG00000213934	BC020719.1	3	3.50074	3.6672
COASY	ENSG00000068120	BC020985.1	4	4.11106	5.45503
CUTC	ENSG00000119929	BC021105.1	3	3.34357	3.62777
LOC728492	ENSG00000172058	BC021174.1	3	4.13198	4.63578
DKFZP434K028	ENSG00000124915	BC021187.1	4	3.65694	4.39325
RAB24	ENSG00000169228	BC021263.1	3	3.91241	4.56167
POLE	ENSG00000177084	BC021559.1	3	5.10041	6.43927
PIK3R3	ENSG00000117461	BC021622.1	3	4.68923	6.45598
NPM1	ENSG00000181163	BC021983.1	3	3.9238	4.04247
UBE2O	ENSG00000175931	BC022237.1	3	3.50143	4.02453
DNAJB14	ENSG00000164031	BC022248.1	3	3.77317	4.55265
LGALS14	ENSG00000006659	BC022257.1	3	3.48845	3.65472
VWF	ENSG00000110799	BC022258.1	3	3.76865	3.93974
VPS37A	ENSG00000155975	BC022363.1	3	3.8145	5.19212
LARP4	ENSG00000161813	BC022377.1	3	3.69394	4.09499
SNRPA1	ENSG00000131876	BC022816.1	3	3.3203	3.54783
SMARCA5	ENSG00000153147	BC023144.1	4	3.55703	4.71388
GYG2	ENSG00000056998	BC023152.1	4	3.51457	3.78479
C16orf45	ENSG00000166780	BC023603.2	3	4.03421	4.57143
RABL2B	ENSG00000079974	BC024281.1	4	3.64687	4.94577
FSTL4	ENSG00000053108	BC024300.1	3	4.75506	5.53016
IGHG1	ENSG00000211896	BC025314.1	3	3.59473	4.61525
cDNA clone MGC:39372 IMAGE:5089466		BC025340.1	3	4.45606	5.00764
hCG_2018279	ENSG00000232803	BC025345.1	3	3.23774	3.46956
GSDML	ENSG00000073605	BC025682.1	6	4.67626	7.06325
TCF21	ENSG00000118526	BC025697.1	5	4.18652	6.20627
ALKBH1	ENSG00000100601	BC025787.1	4	3.69495	4.23607
DYNC1LI2	ENSG00000135720	BC025959.1	6	3.79875	4.28414
MOK	ENSG00000080823	BC026069.1	4	4.53233	5.6835
PDCD4	ENSG00000150593	BC026104.2	3	3.35844	3.89117
NAP1L2	ENSG00000186462	BC026325.1	4	3.93821	4.51113
GAD1	ENSG00000128683	BC026349.1	16	5.61221	8.11491
CCT6B	ENSG00000132141	BC027591.1	3	3.75993	4.07518
PPP2R1B	ENSG00000137713	BC027596.1	3	5.22525	7.65634
JMJD5	ENSG00000155666	BC027911.1	3	3.91638	4.93337
CDK6	ENSG00000105810	BC027989.1	4	3.79987	4.44023
ZNF471	ENSG00000196263	BC028227.1	4	4.95929	6.47728
TSGA10	ENSG00000135951	BC028366.1	4	4.84771	7.50156
CT45A3	ENSG00000232417	BC028711.2	3	5.2151	6.53944
DAO	ENSG00000110887	BC029057.1	3	4.1308	4.5786
C11orf30	ENSG00000158636	BC029375.1	3	3.5938	3.93751
GGA1	ENSG00000100083	BC029388.1	8	4.01807	5.44031
ALDOB	ENSG00000136872	BC029399.1	3	3.93825	4.75444
ACBD7	ENSG00000176244	BC029526.1	4	3.54485	4.02221
LETM2	ENSG00000165046	BC029541.1	3	3.37042	3.61849
DMRTB1	ENSG00000143006	BC029566.1	3	3.25723	3.27112
LOC728656	ENSG00000184911	BC029799.1	3	3.49069	3.71819
cDNA clone MGC:35221 IMAGE:5172092		BC029877.1	3	3.5994	4.0945
TGIF2LX	ENSG00000153779	BC029920.1	5	3.96628	5.09467
GP9	ENSG00000169704	BC030229.1	3	3.96455	4.56058
LARP2	ENSG00000138709	BC030516.1	3	4.2697	5.05426
MRPS27	ENSG00000113048	BC030521.2	6	3.9723	5.40938
TREX1	ENSG00000164053	BC030597.1	3	3.66926	3.99845
IFT88	ENSG00000032742	BC030776.1	3	4.76941	7.7289
PARP16	ENSG00000138617	BC031074.1	3	3.42215	3.61915
STK33	ENSG00000130413	BC031231.1	5	4.34781	5.83464
PITPNB	ENSG00000180957	BC031427.1	3	4.59485	5.98974
SH3RF2	ENSG00000156463	BC031650.1	3	3.4617	3.67774
C1orf38	ENSG00000130775	BC031655.1	4	5.54675	6.87904
HSD3B1	ENSG00000203857	BC031999.1	5	4.81908	7.053
C20orf11	ENSG00000101193	BC032120.1	3	4.69654	6.28196
DDX39A	ENSG00000123136	BC032128.2	4	4.18708	5.43412
LMAN1	ENSG00000074695	BC032330.1	3	4.10148	6.02111
NNT	ENSG00000112992	BC032370.1	3	4.45728	5.26236
PNMAL1	ENSG00000182013	BC032508.1	3	3.78313	4.25769
VDP	ENSG00000138768	BC032654.1	3	3.8615	4.40765
DNAJC8	ENSG00000126698	BC033159.1	5	3.45854	3.53605
CABP4	ENSG00000175544	BC033167.1	3	3.34707	3.52883
SIX5	ENSG00000177045	BC033204.1	3	4.12251	5.20487
RAD54B	ENSG00000265817	BC033710.1	5	3.69528	4.54256
RAD54B	ENSG00000265817	BC033710.2	4	3.49272	4.27589
TBN	ENSG00000137413	BC033728.1	3	4.09569	4.93718
PSIP1	ENSG00000164985	BC033817.1	3	4.28767	6.32849
LARP1	ENSG00000155506	BC033856.1	3	4.20306	5.21365
BCAT1	ENSG00000060982	BC033864.1	5	3.82368	5.73561
ZC3H3	ENSG00000014164	BC034435.1	3	3.37942	3.93077
SERPINA3	ENSG00000196136	BC034554.1	4	4.36726	5.20409
ASZ1	ENSG00000154438	BC034963.1	4	3.6959	4.18436
GABPA	ENSG00000154727	BC035031.1	4	3.27925	3.49028
MTMR14	ENSG00000163719	BC035690.1	5	3.83172	4.87783
MAX	ENSG00000125952	BC036092.1	5	3.47789	3.68154
GAGE1	ENSG00000205777	BC036094.1	3	5.66001	8.42777
NCALD	ENSG00000104490	BC036098.1	3	5.43379	9.93327
PLD3	ENSG00000105223	BC036327.1	4	3.48539	3.88776
CUGBP2	ENSG00000048740	BC036391.1	3	4.04469	4.4104
MGC42105	ENSG00000177453	BC036422.1	3	4.05599	4.82891
SAMHD1	ENSG00000101347	BC036450.1	3	4.33791	5.88045
FMNL2	ENSG00000157827	BC036492.2	5	3.71744	4.63339
GAD1	ENSG00000128683	BC037780.2	17	6.44163	9.8859
SLC24A4	ENSG00000140090	BC037863.1	4	4.05445	5.32912
CTBP2	ENSG00000175029	BC037900.2	4	3.32613	3.80511
C10orf46	ENSG00000151893	BC038294.2	4	4.23431	5.26898
TRIM15	ENSG00000204610	BC038585.1	3	3.50888	4.18297
FMR1	ENSG00000102081	BC038998.1	4	3.99269	4.96565
ZNF8	ENSG00000273439	BC039323.1	4	3.44824	4.1549
CEP57	ENSG00000166037	BC039711.1	4	3.69194	4.48529
ZRANB2	ENSG00000132485	BC039814.1	6	3.56521	4.22779
IFT52	ENSG00000101052	BC039831.1	3	4.47602	6.39778
C17orf49	ENSG00000258315	BC040036.1	10	4.92752	9.40532
HSPC111	ENSG00000048162	BC040106.1	6	4.16451	5.74812
AQP8	ENSG00000103375	BC040630.1	4	5.04046	7.70519
LRRC3B	ENSG00000179796	BC040656.1	3	4.25633	4.70144
C9orf25	ENSG00000164970	BC041009.2	4	3.54626	3.93652
NUDT12	ENSG00000112874	BC041099.1	3	3.76473	4.14051
AMD1	ENSG00000123505	BC041345.1	5	3.8505	4.76256
OSBPL1A	ENSG00000141447	BC041563.1	3	4.45994	5.09816
LOC152586	ENSG00000205301	BC041818.1	3	3.65564	4.06211
PDILT	ENSG00000169340	BC042607.1	17	5.55816	7.47921
PSMA8	ENSG00000154611	BC042820.1	5	4.36088	5.44393
PLEKHA3	ENSG00000116095	BC044567.1	3	3.37671	3.46607
UBL3	ENSG00000122042	BC044582.1	5	4.18	6.07312
DHX8	ENSG00000067596	BC044586.1	3	3.77609	3.82999
LSM12	ENSG00000161654	BC044587.1	3	4.07535	5.1681
TCF19	ENSG00000137310	BC044632.1	3	3.79814	4.67156
FBXL21	ENSG00000164616	BC044938.1	3	3.20198	3.30628
FLJ30934	ENSG00000172803	BC045563.1	3	3.64157	4.20094
NEK10	ENSG00000163491	BC045758.1	5	3.63269	4.12524
KDM2A	ENSG00000173120	BC047486.1	3	3.64067	4.20433
CSNK1G3	ENSG00000151292	BC047567.1	3	4.31857	5.01885
TRDMT1	ENSG00000107614	BC047733.1	3	3.80523	4.23191
ZNF333	ENSG00000160961	BC048107.1	3	4.15142	5.09851
POLR2J2	ENSG00000168255	BC050405.1	3	4.86038	6.24854
FAM131B	ENSG00000159784	BC050543.1	3	4.08106	5.32273
ZNF410	ENSG00000119725	BC050683.1	3	5.63586	8.54344
TNS1	ENSG00000079308	BC051304.1	6	3.86487	5.22972
KLF3	ENSG00000109787	BC051687.1	3	3.3085	3.43733
FKSG44	ENSG00000126391	BC051695.1	5	3.62223	5.22275
RAB3IL1	ENSG00000167994	BC051820.1	6	3.77629	4.47428
RPAIN	ENSG00000129197	BC051849.2	5	4.94137	5.82725
CROT	ENSG00000005469	BC051874.1	6	4.24179	5.40097
hCG_1778014		BC052611.1	4	3.52901	3.78399
MGC50811	ENSG00000158428	BC052750.1	4	4.23451	4.74528
PTPN18	ENSG00000072135	BC052800.1	3	3.51383	3.82747
DLX1	ENSG00000144355	BC053351.1	4	3.7144	4.34941
MRPL43	ENSG00000055950	BC053373.1	3	5.29605	8.84089
GSTA1	ENSG00000243955	BC053578.1	3	3.47462	3.80245
C22orf9	ENSG00000100364	BC053595.1	3	4.14561	5.8794
PNPT1	ENSG00000138035	BC053660.1	3	3.22263	3.36855
C2orf34	ENSG00000143919	BC053733.1	3	3.9785	4.99864
PHYHD1	ENSG00000175287	BC053853.1	3	4.37252	6.30339
IGHV4-31	ENSG00000231475	BC053984.1	3	3.41619	3.7543
SPANXC	ENSG00000198573	BC054023.1	3	4.02762	5.45368
FANCL	ENSG00000115392	BC054517.1	4	4.69808	6.08988
SPRR1B	ENSG00000169469	BC056240.1	4	3.85111	5.41028
PHF20L1	ENSG00000129292	BC056413.1	3	4.47185	5.396
DCUN1D2	ENSG00000150401	BC056669.1	3	3.22759	3.40382
DUSP15	ENSG00000149599	BC056911.1	3	3.67229	3.84441
C20orf132	ENSG00000101353	BC057767.1	3	4.61156	4.84272
CCDC40	ENSG00000141519	BC058288.1	5	3.92701	5.41927
FLJ11506	ENSG00000103591	BC058886.1	3	3.67426	3.8923
RABEP2	ENSG00000177548	BC058900.1	3	3.50798	3.78819
ARL10	ENSG00000175414	BC059361.1	3	3.26589	3.29991
ZADH1	ENSG00000140043	BC059364.1	3	4.80673	5.84195
SKIL	ENSG00000136603	BC059386.1	3	4.25996	4.7721
RPL12	ENSG00000197958	BC059950.1	19	4.29229	6.90141
MED1	ENSG00000125686	BC060758.1	9	4.07313	5.76743
GIMAP6	ENSG00000133561	BC060760.1	3	3.36314	3.55491
C1orf131	ENSG00000143633	BC062353.1	5	3.68411	3.97436
SLC39A4	ENSG00000147804	BC062625.1	4	4.6233	5.54349
TPM3	ENSG00000143549	BC062740.1	3	3.28464	3.75496
FAM13A1	ENSG00000138640	BC063126.1	4	3.57728	4.23218
EIF2C1	ENSG00000092847	BC063275.1	4	5.55937	8.03684
COQ3	ENSG00000132423	BC063463.1	5	3.63404	4.57137
SCLT1	ENSG00000151466	BC064428.1	5	5.24847	8.63402
DYNC1H1	ENSG00000197102	BC064521.1	5	4.02888	5.00383
FLJ35220	ENSG00000173818	BC064545.1	6	3.72091	4.56239
LRBA	ENSG00000198589	BC064834.1	3	4.49661	5.74877
CDKN3	ENSG00000100526	BC064965.1	3	4.15402	4.82074
CAPNS1	ENSG00000126247	BC064998.1	4	3.97491	5.93659
VEGFA	ENSG00000112715	BC065522.1	4	3.81362	5.02939
RABEPK	ENSG00000136933	BC065725.1	5	3.36443	3.73
NCF1	ENSG00000158517	BC065731.1	4	4.27592	5.41577
ZNF483	ENSG00000173258	BC065738.1	4	4.17801	5.42734
ABL2	ENSG00000143322	BC065912.1	3	4.08028	5.22933
FTH1	ENSG00000167996	BC066341.1	3	3.76436	4.11283
SIN3A	ENSG00000169375	BC066364.1	3	3.88978	4.47108
UBE2D3	ENSG00000109332	BC066917.1	3	4.56323	6.37882
DDX43	ENSG00000080007	BC066938.1	6	3.59456	4.09459
UBE2S	ENSG00000108106	BC066948.1	6	5.88458	11.9276
WDR23	ENSG00000100897	BC067132.1	3	5.21474	7.56886
ARHGEF1	ENSG00000076928	BC067262.1	3	4.40064	5.91647
CYP2B6	ENSG00000197408	BC067431.1	3	5.77644	10.1276
RSRC2	ENSG00000111011	BC067773.1	3	3.94662	4.81402
MRPL52	ENSG00000172590	BC068070.1	7	3.31665	3.79931
SH3TC1	ENSG00000125089	BC068094.1	3	4.05317	4.9507
EFCBP1	ENSG00000123119	BC068448.1	3	3.21629	3.30432
OR1A2	ENSG00000172150	BC069092.1	3	3.69725	3.85891
IFNA21	ENSG00000137080	BC069329.1	40	4.70451	7.41857
BMF	ENSG00000104081	BC069505.1	3	3.80708	4.29062
MLN	ENSG00000096395	BC069675.1	3	3.16887	3.3756
GGA3	ENSG00000125447	BC070044.1	3	4.11555	5.60973
ZNF365	ENSG00000138311	BC070073.1	5	3.81002	5.31437
CARD9	ENSG00000187796	BC070091.1	3	3.60445	4.54048
ABCA6	ENSG00000154262	BC070125.1	5	4.87586	10.1477
TRDN	ENSG00000186439	BC070290.1	6	4.77069	7.03151
cDNA clone MGC:88373 IMAGE:4693137		BC070364.1	4	4.12229	5.6098
HLA-DQA1	ENSG00000196735	BC073977.1	3	4.49596	5.59621
cDNA clone MGC:104014 IMAGE:30915458		BC074742.2	5	3.28701	3.33763
IFNA14	ENSG00000228083	BC074956.2	59	5.24689	7.98696
IFNA4	ENSG00000236637	BC074965.2	76	7.55291	11.0583
PRKAR2B	ENSG00000005249	BC075800.1	4	4.25327	6.47288
DGCR8	ENSG00000128191	BC078147.1	4	3.51081	3.91357
IDH1	ENSG00000138413	BC093020.1	5	5.08416	6.17922
BMP8A	ENSG00000183682	BC093743.1	4	3.65984	4.21019
PLAT	ENSG00000104368	BC095403.1	3	4.90329	5.91207
WARS	ENSG00000140105	BC095453.1	5	4.21891	5.36038
PVALB	ENSG00000100362	BC096113.3	5	4.88262	6.91457
WIT1	ENSG00000183242	BC096708.1	4	3.9789	5.54017
HIST2H2BE	ENSG00000184678	BC098112.1	5	3.6423	4.73871
VCX3A	ENSG00000169059	BC098149.1	3	3.53393	4.39293
RAP1GDS1	ENSG00000138698	BC098269.1	6	4.05926	5.33505
RANGRF	ENSG00000108961	BC100017.1	3	3.7037	3.95911
IL1F10	ENSG00000136697	BC103966.1	4	4.65953	5.73713
ODF3L2	ENSG00000181781	BC104469.1	4	5.90016	8.13312
CSE1L	ENSG00000124207	ENST00000338534	4	3.8901	6.04251
DUSP13	ENSG00000079393	ENST00000372698	3	4.1281	4.97918
FGF2	ENSG00000138685	FGF2_Recombinant	4	3.81383	4.6097
ACVRL1 (ALK1)	ENSG00000139567	NM_000020.1	5	3.85319	4.83244
CBS	ENSG00000160200	NM_000071.1	3	4.0891	5.3774
CD40LG	ENSG00000102245	NM_000074	3	4.20201	5.33763
CSTB	ENSG00000160213	NM_000100.2	6	4.88772	5.87358
FAH	ENSG00000103876	NM_000137.1	4	4.00861	5.22036
GPI	ENSG00000105220	NM_000175.2	3	3.22351	3.39169
HBG2	ENSG00000196565	NM_000184.1	3	3.35702	3.67888
HSD3B2	ENSG00000203859	NM_000198.2	7	5.12999	8.40667
JAK3	ENSG00000105639	NM_000215.1	3	3.59185	3.88897
PTEN	ENSG00000171862	NM_000314.3	3	4.23622	5.02723
PAFAH1B1	ENSG00000007168	NM_000430.2	3	3.9212	4.38963
MVK	ENSG00000110921	NM_000431.1	4	4.21176	6.17711
RFX5	ENSG00000143390	NM_000449.2	4	3.30636	3.50696
LBD	ENSG00000151090	NM_000461.3	3	4.01167	5.49651
APRT	ENSG00000198931	NM_000485.1	3	4.61389	6.8963
AQP2	ENSG00000167580	NM_000486.2	11	3.92534	6.85559
IFNA2	ENSG00000188379	NM_000605.2	73	3.9752	5.56511
IL10RB	ENSG00000243646	NM_000628.3	5	3.62693	3.95217
ALOX12	ENSG00000108839	NM_000697.1	3	3.93906	4.37584
CYP2A7	ENSG00000198077	NM_000764.2	6	4.55847	5.61376
DDC	ENSG00000132437	NM_000790.1	42	6.50551	8.32144
FKBP1A	ENSG00000088832	NM_000801.2	3	3.75285	3.97384
GAST	ENSG00000184502	NM_000805.2	4	4.46264	5.99096
GABRA6	ENSG00000145863	NM_000811.1	3	4.43855	5.24673
GAD2	ENSG00000136750	NM_000818.1	10	3.32117	3.92845
GSTM4	ENSG00000168765	NM_000850.2	8	4.37585	6.30843
IGF1R	ENSG00000140443	NM_000875.2	6	3.72418	4.48429
IL5	ENSG00000113525	NM_000879.2	3	3.91765	4.6017
RPL22	ENSG00000116251	NM_000983.3	3	4.49912	5.16748
RPL30	ENSG00000156482	NM_000989.2	5	4.28711	6.11285
RPL31	ENSG00000071082	NM_000993.2	6	4.27263	7.2094
PDE9A	ENSG00000160191	NM_001001568.1	3	3.93696	4.696
SH3BGR	ENSG00000185437	NM_001001713.1	3	5.50323	6.11196
ATP1B1	ENSG00000143153	NM_001001787.1	3	3.36246	3.72731
KLK2	ENSG00000167751	NM_001002232.1	3	4.15588	5.10431
EXOSC3	ENSG00000107371	NM_001002269.1	3	3.08902	3.10904
NFU1	ENSG00000169599	NM_001002756.1	3	4.85886	5.32595
DUPD1	ENSG00000188716	NM_001003892.1	3	3.53228	4.02975
TSPYL6	ENSG00000178021	NM_001003937.1	3	3.89146	5.58327
FLJ43980		NM_001004299.1	7	4.10946	4.88237
CLEC2D	ENSG00000069493	NM_001004419.1	4	3.52234	3.95289
ZSCAN2	ENSG00000176371	NM_001007072.1	5	3.59608	4.36225
C18orf25	ENSG00000152242	NM_001008239.1	5	3.72814	4.31976
ZCD2	ENSG00000145354	NM_001008388.1	4	4.01607	5.33256
SPANXN4	ENSG00000189326	NM_001009613.1	5	3.66522	4.8897
RCHY1	ENSG00000163743	NM_001009922.1	3	3.33997	3.69808
HGF	ENSG00000019991	NM_001010934.1	3	3.46051	3.90584
SAMD13	ENSG00000203943	NM_001010971.1	6	4.91783	7.22069
TCEAL5	ENSG00000204065	NM_001012979.1	4	3.58154	4.35815
C4BPB	ENSG00000123843	NM_001017367.1	3	3.52031	4.14245
ZHX1	ENSG00000165156	NM_001017926.1	4	3.29395	3.574
LOC203547	ENSG00000160131	NM_001017980.1	4	3.99037	5.07974
ATXN3	ENSG00000066427	NM_001024631.1	3	3.82067	4.69762
MECR	ENSG00000116353	NM_001024732.1	3	4.52661	6.0948
RRM1	ENSG00000167325	NM_001033.2	3	3.65447	4.41022
C1orf104	ENSG00000225855	NM_001039517.1	3	4.39764	6.59934
GAGE1	ENSG00000205777	NM_001040663.1	4	5.08485	6.4884
ERBB4	ENSG00000178568	NM_001042599.1	4	3.28975	3.65937
TYMS	ENSG00000176890	NM_001071.1	3	3.67319	4.07598
ANPEP	ENSG00000166825	NM_001150.1	3	4.17093	6.39707
AQP8	ENSG00000103375	NM_001169.2	5	4.80636	6.75802
ARNTL	ENSG00000133794	NM_001178.3	4	3.94286	5.84136
CHKA	ENSG00000110721	NM_001277.1	3	3.1995	3.53885
DPYSL3	ENSG00000113657	NM_001387.2	5	3.61133	4.20327
ECE1	ENSG00000117298	NM_001397.1	5	4.48857	8.07085
EIF2B1	ENSG00000111361	NM_001414.1	4	4.2328	5.65103
ELF5	ENSG00000135374	NM_001422.1	5	4.46912	6.67172
GMDS	ENSG00000112699	NM_001500.1	3	3.78137	4.01127
ING2	ENSG00000168556	NM_001564.1	4	3.99669	4.72258
AMBP	ENSG00000106927	NM_001633.1	3	4.10766	4.86304
ARF4	ENSG00000168374	NM_001660.2	4	4.44123	5.62602
ARF6	ENSG00000165527	NM_001663.2	4	3.99014	4.99939
BLK	ENSG00000136573	NM_001715.2	7	4.47404	6.61665
07/09/13 00:00	ENSG00000122545	NM_001788.3	4	4.43347	4.73535
CRABP2	ENSG00000143320	NM_001878.2	7	4.56123	6.70314
MPP3	ENSG00000161647	NM_001932.2	3	3.30707	3.42791
FHIT	ENSG00000189283	NM_002012.1	3	4.19569	5.45147
FNTB	ENSG00000257365	NM_002028.2	5	4.05828	4.75405
FYN	ENSG00000010810	NM_002037.1	3	4.18116	5.22716
HCK	ENSG00000101336	NM_002110.1	3	3.95061	4.76492
HMGB1	ENSG00000189403	NM_002128.2	4	5.06877	7.81759
IFNA5	ENSG00000147873	NM_002169.1	57	5.24901	8.26492
IFNA8	ENSG00000120242	NM_002170.2	45	4.16372	6.1565
IFNA16	ENSG00000147885	NM_002173.1	20	3.88096	5.08424
IFNW1	ENSG00000177047	NM_002177.1	43	6.09427	9.11217
IL17A	ENSG00000112115	NM_002190	20	6.40903	8.76135
IL17A	ENSG00000112115	NM_002190.1	12	6.9098	8.6581
JAK1	ENSG00000162434	NM_002227.1	3	3.35049	3.52387
LAIR1	ENSG00000167613	NM_002287.2	3	3.69941	4.29202
LCN1	ENSG00000160349	NM_002297.2	6	6.54154	7.28952
LCP1	ENSG00000136167	NM_002298.2	4	3.57799	4.48729
LTK	ENSG00000062524	NM_002344.3	3	4.15503	5.20742
MAGEA4	ENSG00000147381	NM_002362.2	6	4.15402	5.86164
MAGEB1	ENSG00000214107	NM_002363.1	5	3.46088	3.64932
MAGEB2	ENSG00000099399	NM_002364.1	8	3.57772	4.52827
MAGOH	ENSG00000162385	NM_002370.2	3	3.27185	3.67993
MYL5	ENSG00000215375	NM_002477.1	3	5.01967	6.59243
ODC1	ENSG00000115758	NM_002539.1	4	4.62948	7.06358
PDE6D	ENSG00000156973	NM_002601.2	3	5.2948	7.72124
PDZK1	ENSG00000174827	NM_002614.2	3	3.33539	3.56505
PFKL	ENSG00000141959	NM_002626.4	7	3.3831	3.90672
PGM1	ENSG00000079739	NM_002633.2	7	4.92582	8.17254
PIK3C2A	ENSG00000011405	NM_002645.1	4	3.68378	3.93009
PMP2	ENSG00000147588	NM_002677.1	4	4.78246	6.36826
PPP2R1B	ENSG00000137713	NM_002716.3	3	4.3857	5.91065
MAPK6	ENSG00000069956	NM_002748.2	4	3.84268	4.35425
MAPK13	ENSG00000156711	NM_002754.3	3	3.74786	4.68791
MAP2K3	ENSG00000034152	NM_002756.2	4	3.79285	4.10917
PTMS	ENSG00000159335	NM_002824.4	3	3.37579	3.65174
PVALB	ENSG00000100362	NM_002854.2	8	5.56256	8.00842
RAP1A	ENSG00000116473	NM_002884.1	3	4.74633	5.81589
RBP1	ENSG00000114115	NM_002899.2	4	4.66602	5.3292
RING1	ENSG00000204227	NM_002931.3	5	4.63684	5.66867
S100A7	ENSG00000143556	NM_002963.2	3	3.3581	3.7113
SELPLG	ENSG00000110876	NM_003006.2	3	4.15324	4.74713
SNX1	ENSG00000028528	NM_003099.1	5	3.96178	5.39092
SORD	ENSG00000140263	NM_003104.2	3	3.49075	4.1911
SPI1	ENSG00000066336	NM_003120.1	3	3.38649	3.53948
SRP19	ENSG00000153037	NM_003135.1	5	3.8842	5.62723
TGFBR2	ENSG00000163513	NM_003242.2	3	3.51106	3.88705
TTC1	ENSG00000113312	NM_003314.1	4	3.67801	5.10126
TYK2	ENSG00000105397	NM_003331.1	3	3.61533	4.54095
UBE2N	ENSG00000177889	NM_003348.3	6	4.52888	6.32249
USP4	ENSG00000114316	NM_003363.2	4	4.25056	6.08505
VSNL1	ENSG00000163032	NM_003385.4	3	4.80805	6.03404
SIP1	ENSG00000092208	NM_003616.2	3	4.43082	6.99228
PIR	ENSG00000087842	NM_003662.1	3	4.49721	5.33607
RGS20	ENSG00000147509	NM_003702.2	4	4.41569	5.19963
STX11	ENSG00000135604	NM_003764.2	5	4.92517	8.62658
CTNNAL1	ENSG00000119326	NM_003798.1	3	3.98273	5.0477
IL1RL1	ENSG00000115602	NM_003856.1	4	4.40928	7.05621
FGF18	ENSG00000156427	NM_003862.1	3	5.07903	7.56587
BTRC	ENSG00000166167	NM_003939.2	3	3.26358	3.40483
SELENBP1	ENSG00000143416	NM_003944.2	5	3.76541	4.10298
MAP3K14	ENSG00000006062	NM_003954.1	4	3.68613	3.91322
DMD	ENSG00000198947	NM_004013.1	4	3.89951	5.17137
ATIC	ENSG00000138363	NM_004044.4	3	4.37123	6.39465
TIMM8A	ENSG00000126953	NM_004085.2	6	4.1822	5.50444
DNTT	ENSG00000107447	NM_004088.1	3	3.72358	3.80894
TSC22D3	ENSG00000157514	NM_004089.1	4	4.54635	5.65667
FGF12	ENSG00000114279	NM_004113.3	3	3.97154	4.79023
STX3	ENSG00000166900	NM_004177.3	4	4.16614	5.2658
TPH1	ENSG00000129167	NM_004179.1	8	3.54252	4.46899
TMSB4Y	ENSG00000154620	NM_004202.1	5	3.50658	4.49856
IL32	ENSG00000008517	NM_004221.2	4	4.02289	5.43997
UBE2L6	ENSG00000156587	NM_004223.1	3	3.85599	4.1026
RAB9A	ENSG00000123595	NM_004251.2	4	3.91399	4.28362
PIGL	ENSG00000108474	NM_004278.2	3	3.18423	3.40053
BNIP3L	ENSG00000104765	NM_004331.1	5	4.88235	7.10574
CASP3	ENSG00000164305	NM_004346.2	4	4.28655	5.85193
RUNX1T1	ENSG00000079102	NM_004349.2	3	3.50764	3.82189
DSCR1	ENSG00000159200	NM_004414.3	6	3.77528	5.64954
ERR beta-LBD	ENSG00000119715	NM_004452.2	6	5.67985	7.51576
FLOT2	ENSG00000132589	NM_004475.1	4	3.75358	5.17514
GNG4	ENSG00000168243	NM_004485.2	4	4.45188	6.01303
MCM2	ENSG00000073111	NM_004526.2	3	4.55855	6.33663
MEOX1	ENSG00000005102	NM_004527.2	3	3.07339	3.14359
NDUFB1	ENSG00000183648	NM_004545.3	3	3.50178	4.18813
04/09/13 00:00	ENSG00000108387	NM_004574.2	3	3.08847	3.16616
PSPH	ENSG00000146733	NM_004577.3	3	3.7581	4.02165
CLIC3	ENSG00000169583	NM_004669.2	5	4.05597	5.07986
ARHGEF1	ENSG00000076928	NM_004706.3	5	4.23761	5.5302
DDX21	ENSG00000165732	NM_004728.2	6	3.49602	4.69017
ZBED1	ENSG00000214717	NM_004729.3	5	3.50946	4.23137
DCLK1	ENSG00000133083	NM_004734.1	4	3.71421	4.50058
VAPB	ENSG00000124164	NM_004738.1	3	3.22482	3.27992
RAB33A	ENSG00000134594	NM_004794.1	3	3.43072	3.89762
GSTO1	ENSG00000148834	NM_004832.1	3	5.13311	5.77681
MAP4K4	ENSG00000071054	NM_004834.2	4	3.50824	4.42426
PCYT1B	ENSG00000102230	NM_004845.3	5	3.97941	5.166
ATP6V1G1	ENSG00000136888	NM_004888.2	4	3.68771	4.43132
VPS26A	ENSG00000122958	NM_004896.2	3	4.42704	6.21197
RBM39	ENSG00000131051	NM_004902.2	3	4.02116	5.54551
WTAP	ENSG00000146457	NM_004906.3	5	3.86075	5.35743
EFNA3	ENSG00000143590	NM_004952.3	4	4.45089	6.37596
SSPN	ENSG00000123096	NM_005086.3	3	4.14559	4.6813
TNFSF18	ENSG00000120337	NM_005092.2	5	3.41549	4.002
RBM8A	ENSG00000131795	NM_005105.2	4	3.32659	3.5219
CRYZL1	ENSG00000205758	NM_005111.4	4	4.00731	5.47689
TNFSF15	ENSG00000181634	NM_005118.2	3	3.79982	5.14362
GIF	ENSG00000134812	NM_005142.2	16	6.92836	8.53532
UNC119	ENSG00000109103	NM_005148.2	3	3.64324	3.65314
ATF1	ENSG00000123268	NM_005171.2	3	3.99419	5.22525
CA7	ENSG00000168748	NM_005182.1	3	3.38477	3.50339
CRKL	ENSG00000099942	NM_005207.1	3	3.5637	3.70901
CSF1R	ENSG00000182578	NM_005211.1	3	3.54591	3.99621
ETS2	ENSG00000157557	NM_005239.2	3	3.5846	3.92372
GABPB2	ENSG00000104064	NM_005254.3	3	5.17005	6.29253
GDF8	ENSG00000138379	NM_005259.1	6	3.38201	3.66187
GPR1	ENSG00000183671	NM_005279.2	3	3.53301	3.87601
HINT1	ENSG00000169567	NM_005340.1	3	3.79077	5.10483
LCK	ENSG00000182866	NM_005356.2	4	3.36848	3.563
MAGEA3	ENSG00000221867	NM_005362.2	11	4.00617	6.36485
RALA	ENSG00000006451	NM_005402.1	4	4.00454	4.71966
ROCK1	ENSG00000067900	NM_005406.1	3	5.55698	6.73578
YES1	ENSG00000176105	NM_005433.2	3	4.19867	4.48786
NCOA4	ENSG00000138293	NM_005437.1	3	4.69796	5.56051
CHAF1B	ENSG00000159259	NM_005441.2	5	3.88757	4.52232
SAE2	ENSG00000126261	NM_005499.2	3	3.50094	3.78533
HMGCS2	ENSG00000134240	NM_005518.1	3	3.20183	3.375
HOXA1	ENSG00000105991	NM_005522.3	3	3.6137	4.33327
HSF1	ENSG00000185122	NM_005526.1	3	3.88243	4.22519
MUSK	ENSG00000030304	NM_005592.1	4	3.23638	3.53561
DGCR6	ENSG00000183628	NM_005675.2	4	4.4401	5.47599
SNURF	ENSG00000273173	NM_005678.3	3	4.31695	5.03964
ARPC5	ENSG00000162704	NM_005717.2	5	3.53645	3.86622
TNK2	ENSG00000061938	NM_005781.2	3	4.26246	4.7721
EIF1	ENSG00000173812	NM_005801.2	5	3.82023	4.80098
DDX39	ENSG00000123136	NM_005804.2	3	4.99071	7.78663
CTDSPL	ENSG00000144677	NM_005808.2	3	3.60375	3.84525
DSCR4	ENSG00000184029	NM_005867.2	3	3.41664	3.62681
SAP18	ENSG00000150459	NM_005870.3	3	4.16018	5.79294
APEG1	ENSG00000072195	NM_005876.3	4	3.90043	4.74982
MCM6	ENSG00000076003	NM_005915.4	3	3.59168	3.89498
ARMET	ENSG00000145050	NM_006010.2	3	3.69239	4.86454
CCL26	ENSG00000006606	NM_006072.4	3	3.95906	5.20643
MAP3K7IP1	ENSG00000100324	NM_006116.2	3	4.59245	6.3056
NFYB	ENSG00000120837	NM_006166.2	3	3.79463	4.78614
PHYH	ENSG00000107537	NM_006214.2	4	3.81403	5.23536
PITPNA	ENSG00000174238	NM_006224.2	3	3.92697	5.31508
PLCD1	ENSG00000187091	NM_006225.1	6	3.91939	4.81407
POLR2I	ENSG00000105258	NM_006233.3	3	3.50466	3.71951
SFRS6	ENSG00000124193	NM_006275.2	3	4.77716	7.26339
STK4	ENSG00000101109	NM_006282.1	3	3.46019	3.62975
USP15	ENSG00000135655	NM_006313.1	3	3.5164	3.75269
ARIH2	ENSG00000177479	NM_006321.1	3	3.57054	3.6294
DPYSL4	ENSG00000151640	NM_006426.1	4	3.81641	4.40399
CCT7	ENSG00000135624	NM_006429.1	3	3.60025	4.56693
POLR3F	ENSG00000132664	NM_006466.1	3	4.13426	5.42468
EXOC5	ENSG00000070367	NM_006544.3	4	4.23598	5.72656
YKT6	ENSG00000106636	NM_006555.2	5	4.01801	4.99124
CXCR6	ENSG00000172215	NM_006564.1	4	3.80666	4.21855
FUT9	ENSG00000172461	NM_006581.2	4	4.98832	6.47895
CCT8	ENSG00000156261	NM_006585.2	3	3.59362	4.15981
TNRC5	ENSG00000137161	NM_006586.2	4	3.32858	3.6219
USP39	ENSG00000168883	NM_006590.2	3	3.73575	3.95102
MAP3K2	ENSG00000169967	NM_006609.2	7	4.80612	7.64089
C7orf16	ENSG00000106341	NM_006658.1	3	3.63766	4.29636
RUVBL2	ENSG00000183207	NM_006666.1	3	4.26915	4.73432
TXNL4A	ENSG00000141759	NM_006701.2	4	4.14808	5.36681
SCML1	ENSG00000047634	NM_006746.1	3	4.47507	6.17763
TALDO1	ENSG00000177156	NM_006755.1	4	3.27462	3.82233
CLP1	ENSG00000172409	NM_006831.1	3	4.08937	4.75088
RY1	ENSG00000124380	NM_006857.1	4	3.59707	4.30859
CRYGD	ENSG00000118231	NM_006891.2	8	4.13769	7.81922
IFNA13	ENSG00000233816	NM_006900.2	74	8.39962	10.9296
PSG1	ENSG00000231924	NM_006905.2	3	4.12117	4.54743
RORB	ENSG00000198963	NM_006914.2	4	3.44595	3.77442
SERPINB3	ENSG00000057149	NM_006919.1	4	4.48937	5.52619
SUMO2	ENSG00000188612	NM_006937.2	4	4.30448	4.89514
SCGN	ENSG00000079689	NM_006998.3	5	3.93533	4.77579
LSM6	ENSG00000164167	NM_007080.1	3	3.33808	3.47231
UBL3	ENSG00000122042	NM_007106.2	3	3.77606	3.99926
ZNF79	ENSG00000196152	NM_007135.1	3	3.49518	3.82268
PRSS23	ENSG00000150687	NM_007173.3	4	3.76414	4.55444
ABCF2	ENSG00000033050	NM_007189.1	3	3.62563	4.14718
DUSP12	ENSG00000081721	NM_007240.1	5	4.1882	6.1943
DDX19B	ENSG00000157349	NM_007242.3	3	3.55128	3.85132
RFC5	ENSG00000111445	NM_007370.2	8	4.35945	7.00808
COMMD3	ENSG00000148444	NM_012071.2	3	3.9638	4.40713
AHSA1	ENSG00000100591	NM_012111.1	4	4.15678	5.36071
FBXO7	ENSG00000100225	NM_012179.2	3	4.02485	4.15554
GCA	ENSG00000115271	NM_012198.2	4	4.39784	6.11368
EIF2C1	ENSG00000092847	NM_012199.2	3	5.64509	7.35202
B3GAT3	ENSG00000149541	NM_012200.2	3	3.93426	4.49048
HAAO	ENSG00000162882	NM_012205.1	3	3.51365	4.0241
RSU1	ENSG00000148484	NM_012425.2	9	4.82844	6.35012
SPAG6	ENSG00000077327	NM_012443.2	4	4.17137	5.56611
TXN2	ENSG00000100348	NM_012473.2	3	5.27622	6.29373
UCK2	ENSG00000143179	NM_012474.3	4	3.19444	3.37446
IL17C	ENSG00000124391	NM_013278.3	4	3.63235	4.46341
RPA4	ENSG00000204086	NM_013347.1	5	3.83034	4.60004
PURG	ENSG00000172733	NM_013357.2	3	4.18792	5.69452
PSCD4	ENSG00000100055	NM_013385.2	4	3.31529	3.53899
NRBP1	ENSG00000115216	NM_013392.1	3	3.84134	4.60323
RAB3IL1	ENSG00000167994	NM_013401.2	3	4.61619	5.40091
LIG3	ENSG00000005156	NM_013975.1	3	3.46336	4.34668
FOXP3	ENSG00000049768	NM_014009.2	3	3.82759	4.19669
BZW2	ENSG00000136261	NM_014038.1	3	4.72035	5.24313
MRPS18B	ENSG00000204568	NM_014046.2	3	4.30189	5.49044
MED4	ENSG00000136146	NM_014166.2	3	3.75802	3.93165
DYNLRB1	ENSG00000125971	NM_014183.1	4	5.23411	6.37118
RNF7	ENSG00000114125	NM_014245.1	4	3.75012	5.14221
TBC1D22A	ENSG00000054611	NM_014346.1	4	3.70599	4.30262
SNX5	ENSG00000089006	NM_014426.2	3	3.46277	3.76376
IL1F6	ENSG00000136694	NM_014440.1	4	3.60596	4.01412
ARHGEF16	ENSG00000130762	NM_014448.2	7	4.04878	6.00191
LSM3	ENSG00000170860	NM_014463.1	4	4.90989	6.08822
RPS6KA6	ENSG00000072133	NM_014496.1	3	3.49803	4.0345
UBXD8	ENSG00000113194	NM_014613.1	4	3.78256	4.21427
KIAA0652	ENSG00000175224	NM_014741.2	4	5.02239	8.0097
EPM2AIP1	ENSG00000178567	NM_014805.2	4	3.41573	4.21329
CDC42BPA	ENSG00000143776	NM_014826.1	5	3.6526	3.91331
RAB11FIP2	ENSG00000107560	NM_014904.1	5	4.0574	5.32994
VASH1	ENSG00000071246	NM_014909.2	5	3.93316	4.79824
MOBKL3	ENSG00000115540	NM_015387.2	8	4.62673	7.82095
C20orf28	ENSG00000101222	NM_015417.2	4	4.77017	5.87419
SAMHD1	ENSG00000101347	NM_015474.2	3	3.84952	4.14903
NSDHL	ENSG00000147383	NM_015922.1	4	4.13865	5.89937
TEX264	ENSG00000164081	NM_015926.2	4	4.59688	6.72641
AMDHD2	ENSG00000162066	NM_015944.2	6	4.34531	6.24982
TAF9B	ENSG00000187325	NM_015975.3	6	4.02481	5.41615
ABHD5	ENSG00000011198	NM_016006.1	3	5.96494	9.09792
METTL9	ENSG00000197006	NM_016025.2	3	3.92257	4.45227
COPZ1	ENSG00000111481	NM_016057.1	3	3.34888	3.53713
VPS24	ENSG00000115561	NM_016079.1	4	4.06317	4.99252
TRPV2	ENSG00000187688	NM_016113.3	3	4.63994	6.49221
COMMD10	ENSG00000145781	NM_016144.2	3	3.90064	5.162
NOL7	ENSG00000225921	NM_016167.3	3	4.76774	5.25569
SDF4	ENSG00000078808	NM_016176.2	4	3.75412	4.06056
CYB5R4	ENSG00000065615	NM_016230.3	4	3.8448	4.1284
RNF138	ENSG00000134758	NM_016271.3	4	3.16431	3.5259
CRBN	ENSG00000113851	NM_016302.2	3	3.26753	3.39181
HYPK	ENSG00000140264	NM_016400.2	10	4.45381	7.76472
C11orf73	ENSG00000149196	NM_016401.2	4	4.07815	5.01144
ZCCHC17	ENSG00000121766	NM_016505.2	5	4.01112	4.78228
ZNF581	ENSG00000171425	NM_016535.1	3	3.69624	4.03419
RP6-213H19.1	ENSG00000134602	NM_016542.2	5	3.8233	5.16488
GMPR2	ENSG00000100938	NM_016576.2	4	4.05334	4.83645
SPG21	ENSG00000090487	NM_016630.2	5	3.61836	4.08131
LARP7	ENSG00000174720	NM_016648.1	3	3.23084	3.33702
CRK	ENSG00000167193	NM_016823.2	3	3.69096	4.56024
VAMP1	ENSG00000139190	NM_016830.2	5	3.96762	4.91708
CHRAC1	ENSG00000104472	NM_017444.2	3	4.50565	5.96653
KLHDC4	ENSG00000104731	NM_017566.2	3	4.26027	5.30486
MKNK2	ENSG00000099875	NM_017572.2	5	4.80865	5.94864
NKIRAS2	ENSG00000168256	NM_017595.2	3	4.22642	4.98967
EIF2C4	ENSG00000134698	NM_017629.2	3	4.7847	6.04054
MTMR8	ENSG00000102043	NM_017677.2	3	3.34851	3.44341
APTX	ENSG00000137074	NM_017692.1	3	4.38514	6.79138
CCDC99	ENSG00000040275	NM_017785.2	3	4.34112	4.99204
C12orf41	ENSG00000139620	NM_017822.2	3	3.58809	4.26149
C9orf95	ENSG00000106733	NM_017881.1	3	3.66866	3.87569
ATG16L1	ENSG00000085978	NM_017974.2	3	3.63407	4.24026
JMJD2D	ENSG00000186280	NM_018039.2	4	3.47079	3.68373
PLEKHJ1	ENSG00000104886	NM_018049.1	5	3.55964	4.34674
NECAP2	ENSG00000157191	NM_018090.2	4	3.8496	5.01916
THAP1	ENSG00000131931	NM_018105.1	3	4.58418	4.67515
ARMC1	ENSG00000104442	NM_018120.3	4	5.34174	7.12678
ELAC2	ENSG00000006744	NM_018127.4	4	3.78005	4.75342
CENPQ	ENSG00000031691	NM_018132.3	3	3.51415	3.94883
ASF1B	ENSG00000105011	NM_018154.2	3	3.85253	5.26187
SSH3	ENSG00000172830	NM_018276.2	3	4.00848	4.59124
PGM2	ENSG00000169299	NM_018290.2	8	3.83711	6.15072
SPTLC3	ENSG00000172296	NM_018327.1	4	3.8128	4.46108
C14orf131	ENSG00000022976	NM_018335.2	4	3.67318	4.13409
GIMAP5	ENSG00000196329	NM_018384.1	3	4.10058	5.71054
MARK1	ENSG00000116141	NM_018650.1	3	3.23329	3.54056
EFEMP1	ENSG00000115380	NM_018894.1	5	4.30814	5.84636
FLJ20323	ENSG00000164654	NM_019005.2	3	4.37459	5.20215
DDIT4	ENSG00000168209	NM_019058.1	3	3.53513	3.79269
FAM63B	ENSG00000128923	NM_019092.1	5	4.23733	4.80518
SPHK2	ENSG00000063176	NM_020126.3	4	3.59853	4.42999
DPYSL5	ENSG00000157851	NM_020134.2	4	3.72371	4.06078
C5orf15	ENSG00000113583	NM_020199.1	4	4.41545	5.93892
PRTFDC1	ENSG00000099256	NM_020200.3	3	4.44592	4.8277
AKR1B10	ENSG00000198074	NM_020299.2	3	3.7914	5.00318
COQ9	ENSG00000088682	NM_020312.1	3	3.69726	3.97911
ANKMY2	ENSG00000106524	NM_020319.1	3	3.24409	3.50767
TBX20	ENSG00000164532	NM_020417.1	4	3.83076	4.32897
IL22	ENSG00000127318	NM_020525.4	5	3.97688	4.43017
WDFY1	ENSG00000085449	NM_020830.1	4	4.21222	6.29938
IFNA6	ENSG00000120235	NM_021002.1	49	5.32706	8.59072
IFITM3	ENSG00000142089	NM_021034.1	4	4.07366	5.94311
MAGEA10	ENSG00000124260	NM_021048.2	7	4.27519	5.73509
IFNA4	ENSG00000236637	NM_021068.1	78	6.23202	8.26799
GAGE7B	ENSG00000241465	NM_021123.1	4	5.04394	7.7191
SELK	ENSG00000113811	NM_021237.3	3	3.51379	4.15783
IFNA17	ENSG00000234829	NM_021268.1	48	4.91007	7.47641
SENP2	ENSG00000163904	NM_021627.2	6	3.41761	3.78801
EDA2R	ENSG00000131080	NM_021783.2	3	3.69647	3.91287
ELOVL5	ENSG00000012660	NM_021814.3	3	5.52746	6.82962
CCDC90B	ENSG00000137500	NM_021825.3	3	4.5364	7.38248
PARVG	ENSG00000138964	NM_022141.1	3	4.73988	6.05844
UBE2V1	ENSG00000244687	NM_022442.3	3	3.84004	5.12598
LOC728412	ENSG00000168757	NM_022573.1	9	5.42591	7.32854
DGCR8	ENSG00000128191	NM_022720.2	10	4.75302	8.13608
OSBPL11	ENSG00000144909	NM_022776.3	3	3.5318	4.05523
KLC2	ENSG00000174996	NM_022822.1	3	3.15771	3.37121
MIS12	ENSG00000167842	NM_024039.1	4	5.05565	6.61623
CENPM	ENSG00000100162	NM_024053.1	3	3.96473	5.24221
C19orf42	ENSG00000214046	NM_024104.1	4	4.48149	5.10533
OCEL1	ENSG00000099330	NM_024578.1	3	3.31343	3.78636
CPLX3	ENSG00000213578	NM_024695.1	5	4.62062	5.82067
PDZD3	ENSG00000172367	NM_024791.2	3	3.3986	3.73028
MCF2L	ENSG00000126217	NM_024979.2	5	4.56338	5.40919
CXYorf2	ENSG00000236017	NM_025091.2	3	3.52593	4.14873
CXXC4	ENSG00000168772	NM_025212.1	9	4.16792	5.22377
PTPRO	ENSG00000151490	NM_030669.1	4	3.61763	3.86124
CYFIP2	ENSG00000055163	NM_030778.1	3	3.13425	3.16227
ITM2C	ENSG00000135916	NM_030926.4	3	3.99884	5.42228
HDHD3	ENSG00000119431	NM_031219.2	3	4.86996	6.82085
HNRNPK	ENSG00000165119	NM_031262.1	3	4.51772	7.25696
AGXT2L1	ENSG00000164089	NM_031279.2	6	3.8347	5.36955
CDCA3	ENSG00000111665	NM_031299.2	3	3.51762	4.10308
COG3	ENSG00000136152	NM_031431.2	3	3.82712	4.13866
MS4A8B	ENSG00000166959	NM_031457.1	3	3.16562	3.30094
TRPT1	ENSG00000149743	NM_031472.1	4	3.57088	3.8201
RBP5	ENSG00000139194	NM_031491.1	4	3.56565	4.52792
RBM4B	ENSG00000173914	NM_031492.1	3	3.51963	4.17184
EIF4H	ENSG00000106682	NM_031992.1	4	3.47882	3.90377
ASCC2	ENSG00000100325	NM_032204.3	3	3.79913	3.98524
RPAIN	ENSG00000129197	NM_032308.1	3	3.69176	4.58236
C2orf7	ENSG00000135617	NM_032319.1	3	3.50607	4.12241
C3orf26	ENSG00000184220	NM_032359.1	3	3.58306	4.25421
ACBD6	ENSG00000135847	NM_032360.1	3	3.99693	5.34603
ASPH	ENSG00000198363	NM_032467.1	3	4.99283	6.2276
PEPP-2	ENSG00000131721	NM_032498.1	4	4.11359	5.48923
CINP	ENSG00000100865	NM_032630.2	3	3.61804	4.06656
PSRC1	ENSG00000134222	NM_032636.2	3	3.0989	3.28202
ARD1B	ENSG00000156269	NM_032693.1	3	4.40276	5.67988
MGC14407		NM_032908.1	4	3.68456	4.48345
DNA directed RNA polymerase II polypeptide J-related [Source:RefSeq peptide		NM_032958.3	6	4.73328	7.20583
POLR2J2	ENSG00000228049	NM_032959.3	5	5.00435	5.88897
MAPKAPK2	ENSG00000162889	NM_032960.2	4	4.15724	4.52505
TNFSF11	ENSG00000120659	NM_033012.2	5	4.04975	4.73281
OGN	ENSG00000106809	NM_033014.1	3	3.90086	4.91122
CIP29	ENSG00000205323	NM_033082.1	6	3.69962	4.41303
PPP1R14A	ENSG00000167641	NM_033256.1	4	3.75201	4.27311
IDI2	ENSG00000148377	NM_033261.2	3	3.53755	4.01491
CDC14B	ENSG00000081377	NM_033332.1	4	4.26789	6.54056
RGS8	ENSG00000135824	NM_033345.1	3	4.20328	4.43149
ARMC6	ENSG00000105676	NM_033415.2	3	3.97	5.29644
CCDC97	ENSG00000142039	NM_052848.1	5	3.89003	4.4231
ATG4A	ENSG00000101844	NM_052936.2	7	4.42516	6.10054
RBP7	ENSG00000162444	NM_052960.1	3	3.29542	3.60847
MYLK	ENSG00000065534	NM_053031.2	5	4.12953	4.68081
UBQLN1	ENSG00000135018	NM_053067.1	3	3.98887	5.0444
ASS1	ENSG00000130707	NM_054012.1	3	3.83955	5.29122
SCGB3A2	ENSG00000164265	NM_054023.2	3	4.26145	4.45979
TAGAP	ENSG00000164691	NM_054114.3	3	3.69815	4.32769
WNT7B	ENSG00000188064	NM_058238.1	5	3.33106	3.66839
BTN2A1	ENSG00000112763	NM_078476.1	3	3.60688	4.16056
MSL3L1	ENSG00000005302	NM_078630.1	4	3.70849	4.56903
C20orf70	ENSG00000131050	NM_080574.2	8	4.81533	6.72484
PABPC5	ENSG00000174740	NM_080832.1	3	4.218	4.8181
CYGB	ENSG00000161544	NM_134268.3	3	3.41668	3.91753
ACTRT1	ENSG00000123165	NM_138289.1	3	5.02696	7.61148
PANK1	ENSG00000152782	NM_138316.2	3	4.01057	4.51048
FAM44B	ENSG00000145919	NM_138369.1	3	4.00558	4.84959
FAM125A	ENSG00000141971	NM_138401.2	4	3.89338	5.31193
PHF21B	ENSG00000056487	NM_138415.1	4	3.62059	4.0354
RAB3C	ENSG00000152932	NM_138453.1	4	4.0052	4.91733
BCL11A	ENSG00000119866	NM_138559.1	5	3.43659	4.06726
HINT3	ENSG00000111911	NM_138571.3	4	4.8846	6.80279
GGA2	ENSG00000103365	NM_138640.1	5	3.94731	4.40942
BCL2L14	ENSG00000121380	NM_138722.1	3	4.12019	4.24553
CMBL	ENSG00000164237	NM_138809.1	4	5.55299	10.4516
HIGD2A	ENSG00000146066	NM_138820.1	3	3.61934	3.78521
MAPK14	ENSG00000112062	NM_139012.1	3	3.30358	3.69359
C20orf198		NM_139016.2	5	3.59488	4.33572
STARD4	ENSG00000164211	NM_139164.1	3	4.01807	4.42962
TRUB1	ENSG00000165832	NM_139169.2	3	3.50535	3.80055
C1orf105	ENSG00000180999	NM_139240.2	3	3.94831	4.54656
MS4A6E	ENSG00000166926	NM_139249.2	3	3.25762	3.48759
C16orf78	ENSG00000166152	NM_144602.1	3	5.04933	6.52121
SYNPR	ENSG00000163630	NM_144642.1	4	4.80884	5.45812
CAPSL	ENSG00000152611	NM_144647.1	3	4.64525	5.17051
PRO1853	ENSG00000003509	NM_144736.3	4	4.06968	4.7113
CCDC131	ENSG00000133858	NM_144982.1	4	3.40669	3.78715
MAP2K3	ENSG00000034152	NM_145109.1	4	3.35344	3.76466
SENP8	ENSG00000166192	NM_145204.1	7	4.04891	5.04491
FANK1	ENSG00000203780	NM_145235.1	4	4.12828	4.47715
EVI5L	ENSG00000142459	NM_145245.1	3	3.70554	4.38386
KLC3	ENSG00000104892	NM_145275.1	3	3.51594	3.83323
APOBEC3A	ENSG00000128383	NM_145699.2	8	3.62947	5.31421
ZSCAN21	ENSG00000166529	NM_145914.2	3	3.69642	4.11261
GSTM1	ENSG00000134184	NM_146421.1	5	4.33734	5.4568
PPP3R2	ENSG00000188386	NM_147180.1	5	4.78055	6.28633
ABHD11	ENSG00000106077	NM_148912.2	4	4.49578	5.08895
SPIC	ENSG00000166211	NM_152323.1	3	3.44267	4.20878
C13orf16	ENSG00000153495	NM_152324.1	4	3.80064	5.16392
PQLC3	ENSG00000162976	NM_152391.2	4	4.6259	5.33355
TMCO5	ENSG00000166069	NM_152453.2	4	4.9525	7.20987
PGBD4	ENSG00000182405	NM_152595.3	3	4.09375	5.03785
NANP	ENSG00000170191	NM_152667.1	3	4.87601	6.45794
C2orf51	ENSG00000172073	NM_152670.1	4	4.06964	6.29528
RWDD4A	ENSG00000182552	NM_152682.1	3	3.52729	4.53565
DOK6	ENSG00000206052	NM_152721.2	5	3.82665	4.95757
CCDC89	ENSG00000179071	NM_152723.1	3	3.58316	3.8498
CPNE2	ENSG00000140848	NM_152727.4	4	4.05925	5.1236
C7orf27	ENSG00000106009	NM_152743.2	3	3.82251	4.10129
C19orf26	ENSG00000099625	NM_152769.1	4	3.51233	4.36321
C4orf22	ENSG00000197826	NM_152770.1	3	4.22775	5.60802
TCP11L2	ENSG00000166046	NM_152772.1	3	3.73483	4.11723
MGC40405	ENSG00000234545	NM_152789.1	7	3.94782	5.13133
PSMC4	ENSG00000013275	NM_153001.1	4	3.97965	5.65479
C22orf27	ENSG00000235989	NM_153044.1	3	4.20172	5.93186
SLC22A7	ENSG00000137204	NM_153320.1	3	5.30216	6.69077
TBC1D21	ENSG00000167139	NM_153356.1	5	4.02594	5.39574
PSMD4	ENSG00000159352	NM_153822.1	3	3.63844	4.07426
SKP1A	ENSG00000113558	NM_170679.1	3	4.0372	4.48082
SGK2	ENSG00000101049	NM_170693.1	3	3.59894	4.46747
PSMD10	ENSG00000101843	NM_170750.1	5	3.90262	4.35131
IL1F8	ENSG00000136696	NM_173178.1	4	4.101	5.24216
KCNIP2	ENSG00000120049	NM_173191.2	6	4.5267	5.89243
KCNIP2	ENSG00000120049	NM_173192.1	6	4.96846	7.26011
KCNIP2	ENSG00000120049	NM_173194.2	3	4.35029	5.14582
KCNIP2	ENSG00000120049	NM_173195.2	6	5.02411	7.28919
RFESD	ENSG00000175449	NM_173362.2	4	3.75504	4.07009
C14orf24	ENSG00000151327	NM_173607.2	3	3.28063	3.5407
C16orf65	ENSG00000155714	NM_173806.2	3	3.67979	4.4388
IL1RN	ENSG00000136689	NM_173843.1	3	3.39744	3.91726
RP11-49G10.8	ENSG00000198923	NM_173859.1	5	3.93324	5.19864
LDLRAD3	ENSG00000179241	NM_174902.2	4	4.15109	6.12441
HIST3H2BB	ENSG00000196890	NM_175055.2	3	3.43784	4.05211
RAB37	ENSG00000172794	NM_175738.2	3	4.28784	5.00244
LOC643406	ENSG00000230563	NM_175877.3	6	4.19123	5.90364
PSME1	ENSG00000092010	NM_176783.1	3	4.15211	4.4496
S100A7A	ENSG00000184330	NM_176823.2	6	4.89935	6.3371
SULT1A3	ENSG00000261052	NM_177552.1	5	4.01873	4.92197
CSNK2A1	ENSG00000101266	NM_177559.2	3	3.23493	3.34144
RASSF3	ENSG00000153179	NM_178169.2	3	3.49454	4.30789
HDAC9	ENSG00000048052	NM_178425.1	3	4.50595	5.92805
ENPP7	ENSG00000182156	NM_178543.3	4	3.60485	4.19898
C1orf110	ENSG00000185860	NM_178550.3	6	4.43967	6.86203
PPP2R5C	ENSG00000078304	NM_178587.1	6	4.3531	6.82825
MRAP	ENSG00000170262	NM_178817.3	3	4.56958	5.63761
C18orf1	ENSG00000168675	NM_181481.2	3	3.98381	4.84012
NNAT	ENSG00000053438	NM_181689.1	4	4.82252	6.05185
ASPHD1	ENSG00000174939	NM_181718.3	3	4.39376	5.39855
PKIB	ENSG00000135549	NM_181795.1	4	4.81055	6.55179
SPC24	ENSG00000161888	NM_182513.1	3	3.13166	3.28134
FLJ39575	ENSG00000181016	NM_182597.1	4	4.36916	4.64057
RASSF5	ENSG00000136653	NM_182665.1	4	3.8106	4.38205
ZNF326	ENSG00000162664	NM_182976.1	3	4.56082	6.62725
DTNBP1	ENSG00000047579	NM_183041.1	3	3.60974	3.90474
C9orf142	ENSG00000148362	NM_183241.1	9	3.85991	4.87927
MORN2	ENSG00000188010	NM_194270.1	5	3.94938	5.84943
LOC221711		NM_194299.1	5	4.29208	5.11414
BID	ENSG00000015475	NM_197967.1	3	3.13574	3.24783
NUDT9	ENSG00000170502	NM_198038.1	4	3.27915	3.42686
UBE1C	ENSG00000144744	NM_198197.1	3	3.4391	3.94424
MLX	ENSG00000108788	NM_198205.1	3	3.29394	3.70631
GSN	ENSG00000148180	NM_198252.1	8	3.98578	5.4966
RUFY4	ENSG00000188282	NM_198483.1	4	4.0201	4.50208
CCDC84	ENSG00000186166	NM_198489.1	5	3.34062	4.31957
PHF20L1	ENSG00000129292	NM_198513.1	4	3.75508	4.677
LHFPL4	ENSG00000156959	NM_198560.1	3	4.35531	5.80085
ATG16L1	ENSG00000085978	NM_198890.1	4	4.42218	6.71321
MKNK2	ENSG00000099875	NM_199054.1	16	4.96241	9.52296
C11orf63	ENSG00000109944	NM_199124.1	5	3.76325	4.59965
NACA2	ENSG00000253506	NM_199290.2	3	3.35033	3.74804
APITD1	ENSG00000175279	NM_199294.1	3	3.66075	3.96366
TPD52L2	ENSG00000101150	NM_199359.1	5	3.82076	4.20772
MTMR2	ENSG00000087053	NM_201278.1	3	3.77043	4.42834
CASC2	ENSG00000177640	NM_201377.1	3	3.89049	4.79431
H2AFV	ENSG00000105968	NM_201516.1	3	3.30369	3.39166
CLEC12A	ENSG00000172322	NM_201625.1	3	4.37936	5.29778
AZI2	ENSG00000163512	NM_203326.1	3	3.30953	3.39215
NPHP1	ENSG00000144061	NM_207181.1	3	3.58627	4.14984
AMN1	ENSG00000151743	NM_207337.1	3	3.67728	4.04187
MGC72104		NM_207350.1	3	3.23033	3.30241
Putative uncharacterized protein UNQ5830/PRO19650/PRO19816		NM_207480.1	3	3.13805	3.33808
ZAP70	ENSG00000115085	NM_207519.1	3	3.3148	3.48986
GPS1	ENSG00000169727	NM_212492.1	4	3.93515	5.56384
MGC50273	ENSG00000186825	NM_214461.1	3	4.28356	5.18588
IL13RA1	ENSG00000131724	NP_001551.1	4	3.51726	4.18244
S100A9	ENSG00000163220	NP_002956.1	3	3.15825	3.37235
SLAMF1	ENSG00000117090	NP_003028.1	3	3.69508	4.01289
VWC2	ENSG00000169760	NP_055747.1	8	3.98761	5.86789
IFNAR2	ENSG00000159110	NP_997468.1	4	3.92129	4.63055
OMG	ENSG00000126861	P23515-1	3	3.51894	3.67931
GPC3	ENSG00000147257	P51654-1	3	3.14093	3.28279
CENPB	ENSG00000125817	PM_2143	5	3.97703	5.40887
DTL	ENSG00000143476	Q9Y275-1	4	3.49257	4.19051
MGC21881	ENSG00000170161	XM_003960444.1	3	3.35224	3.6349
LOC145788	ENSG00000261652	XM_085236.6	3	3.69403	4.00052
LOC285141		XM_209489.2	3	3.81173	4.07541
LOC389321		XM_371769.2	5	4.46725	6.85964
LOC389415		XM_374177.2	4	3.88908	4.39442
LOC285401		XM_379195.2	3	3.3989	3.63603

## Sheet: DNA binding
GeneName	ENSG	RefSeq
SERPINA3	ENSG00000196136	BC034554.1
CENPB	ENSG00000125817	PM_2143
DLX1	ENSG00000144355	BC053351.1
DMRTB1	ENSG00000143006	BC029566.1
ELF5	ENSG00000135374	NM_001422.1
ERR beta-LBD	ENSG00000119715	NM_004452.2
ETS1	ENSG00000134954	BC017314.2
ETS2	ENSG00000157557	NM_005239.2
FOXP3	ENSG00000049768	NM_014009.2
GABPA	ENSG00000154727	BC035031.1
HMGB1	ENSG00000189403	NM_002128.2
HMGB2	ENSG00000164104	BC000903.2
HSF1	ENSG00000185122	NM_005526.1
HOXA1	ENSG00000105991	NM_005522.3
MEOX1	ENSG00000005102	NM_004527.2
NFIC	ENSG00000141905	BC012120.1
NFYB	ENSG00000120837	NM_006166.2
POU5F1	ENSG00000204531	BC020712.1
PURG	ENSG00000172733	NM_013357.2
RPA4	ENSG00000204086	NM_013347.1
RFX5	ENSG00000143390	NM_000449.2
PEPP-2	ENSG00000131721	NM_032498.1
RORB	ENSG00000198963	NM_006914.2
SIX1	ENSG00000126778	NM_005982.1
SIX5	ENSG00000177045	BC033204.1
SP100	ENSG00000067066	BC011562.1
SPIC	ENSG00000166211	NM_152323.1
SPI1	ENSG00000066336	NM_003120.1
TBX20	ENSG00000164532	NM_020417.1
TGIF2LX	ENSG00000153779	NM_138960.3
LBD	ENSG00000151090	NM_000461.3
ZHX1	ENSG00000165156	NM_001017926.1

## Sheet: Removal of initiator methionine
GeneName	ENSG	RefSeq
PPP2R1B	ENSG00000137713	BC027596.1
HSD3B1	ENSG00000203857	BC031999.1
ABHD5	ENSG00000011198	NM_016006.1
ABL2	ENSG00000143322	BC065912.1
AHSA1	ENSG00000100591	NM_012111.1
ALDH3A1	ENSG00000108602	BC008892.1
ALDOB	ENSG00000136872	BC029399.1
ANPEP	ENSG00000166825	NM_001150.1
ANXA5	ENSG00000164111	BC018671.1
APRT	ENSG00000198931	NM_000485.1
ARF4	ENSG00000168374	NM_001660.2
ARF6	ENSG00000165527	NM_001663.2
ARHGEF16	ENSG00000130762	NM_014448.2
ARPC5	ENSG00000162704	BC057237.1
IGK@	ENSG00000164053	BC016380.1
BLK	ENSG00000136573	NM_001715.1
PPP3R2	ENSG00000188386	NM_147180.1
CBS	ENSG00000160200	NM_000071.1
CENPB	ENSG00000125817	PM_2143
VPS24	ENSG00000115561	NM_016079.1
CHRAC1	ENSG00000104472	NM_017444.2
C1orf77	ENSG00000160679	NM_015607.2
CMBL	ENSG00000164237	NM_138809.1
CNDP2	ENSG00000133313	BC001375.1
COG3	ENSG00000136152	NM_031431.2
COMMD10	ENSG00000145781	NM_016144.2
CRYGD	ENSG00000118231	NM_006891.2
CRK	ENSG00000167193	NM_016823.2
GPS1	ENSG00000169727	NM_212492.1
DDX19B	ENSG00000157349	NM_007242.3
SORD	ENSG00000140263	NM_003104.2
DYNLRB1	ENSG00000125971	NM_014183.1
DNAJC8	ENSG00000126698	NM_014280.1
DPM1	ENSG00000000419	BC008466.1
DPP3	ENSG00000254986	BC001446.2
DDX39A	ENSG00000123136	BC032128.2
DYNC1H1	ENSG00000197102	BC064521.1
EIF1	ENSG00000173812	NM_005801.2
EIF3S4	ENSG00000130811	BC000733.1
EXOC5	ENSG00000070367	NM_006544.3
EXOSC3	ENSG00000107371	NM_001002269.1
FAH	ENSG00000103876	NM_000137.1
UBXD8	ENSG00000113194	NM_014613.1
FANCL	ENSG00000115392	BC054517.1
FKBP1A	ENSG00000088832	NM_000801.2
FMNL2	ENSG00000157827	BC036492.2
FTH1	ENSG00000167996	BC016857.1
FYN	ENSG00000010810	NP_694592
GPI	ENSG00000105220	NM_000175.2
GABPB2	ENSG00000104064	NM_005254.3
TUBGCP3	ENSG00000126216	BC046634.2
GBE1	ENSG00000114480	BC012098.1
GMDS	ENSG00000112699	NM_001500.1
GMFB	ENSG00000197045	BC005359.1
ATPBD1B	ENSG00000142751	BC007815.1
GSTA1	ENSG00000243955	BC053578.1
GSTM4	ENSG00000168765	NM_000850.2
GSTM1	ENSG00000134184	NM_146421.1
GSTO1	ENSG00000148834	NM_004832.1
HIST2H2BE	ENSG00000184678	BC098112.1
HIST3H2BB	ENSG00000196890	NM_175055.2
HBG1	ENSG00000213934	BC020719.1
HBG2	ENSG00000196565	NM_000184.1
HCK	ENSG00000101336	NM_002110.1
HINT3	ENSG00000111911	NM_138571.3
HINT1	ENSG00000169567	NM_005340.1
HMGB1	ENSG00000189403	NM_002128.2
HMGB2	ENSG00000164104	BC000903.2
HPRT1	ENSG00000165704	BC000578.1
IDH1	ENSG00000138413	NM_005896.2
EIF4H	ENSG00000106682	NM_031992.1
IMPDH2	ENSG00000178035	BC006124.1
ISG15	ENSG00000187608	BC009507.1
PRKAR2B	ENSG00000005249	BC075800.1
KLC2	ENSG00000174996	NM_022822.1
LARP1	ENSG00000155506	BC033856.1
LCK	ENSG00000182866	NM_005356.2
LRBA	ENSG00000198589	BC064834.1
LRRFIP1	ENSG00000124831	BC010662.1
LSM12	ENSG00000161654	BC044587.1
LSM3	ENSG00000170860	NM_014463.1
MAP4K4	ENSG00000071054	NM_004834.2
MAX	ENSG00000125952	BC036092.1
MCM2	ENSG00000073111	NM_004526.2
MED4	ENSG00000136146	NM_014166.2
MAPK14	ENSG00000112062	NM_139012.1
MYL2	ENSG00000111245	BC015821.1
PMP2	ENSG00000147588	NM_002677.1
NCALD	ENSG00000104490	BC009949.2
NRBP1	ENSG00000115216	NM_013392.2
PIK3C2A	ENSG00000011405	NM_002645.1
PFKL	ENSG00000141959	NM_002626.4
PGM2	ENSG00000169299	NM_018290.2
PITPNB	ENSG00000180957	BC031427.1
PITPNA	ENSG00000174238	NM_006224.2
LCP1	ENSG00000136167	NM_002298.2
PRTFDC1	ENSG00000099256	NM_020200.3
PVALB	ENSG00000100362	BC096113.3
PSME2	ENSG00000100911	BC004368.1
PTEN	ENSG00000171862	NM_000314.3
PTMS	ENSG00000159335	NM_002824.4
RAB37	ENSG00000172794	BC016615.1
RAB9A	ENSG00000123595	NM_004251.2
RABEP2	ENSG00000177548	BC058900.1
RASSF3	ENSG00000153179	BC100950.1
hCG_20114	ENSG00000184863	BC011923.1
RBM39	ENSG00000131051	NM_184237.1
RNF7	ENSG00000114125	NM_014245.1
RBP1	ENSG00000114115	NM_002899.2
RBP5	ENSG00000139194	NM_031491.1
RFX5	ENSG00000143390	NM_000449.2
RPL22	ENSG00000116251	NM_000983.3
RNF138	ENSG00000134758	NM_016271.3
ROCK1	ENSG00000067900	NM_005406.1
POLR3F	ENSG00000132664	NM_006466.1
RSRC2	ENSG00000111011	BC067773.1
RSU1	ENSG00000148484	NM_012425.2
SNRPA1	ENSG00000131876	BC022816.1
RUVBL2	ENSG00000183207	NM_006666.1
RWDD4A	ENSG00000182552	NM_152682.1
S100A9	ENSG00000163220	NP_002956.1
S100A7	ENSG00000143556	NM_002963.2
S100A7A	ENSG00000184330	NM_176823.2
SAP18	ENSG00000150459	NM_005870.3
CIP29	ENSG00000205323	BC093051.1
SELENBP1	ENSG00000143416	NM_003944.2
SCLT1	ENSG00000151466	BC064428.1
07/09/13 00:00	ENSG00000122545	NM_001788.3
SKP1A	ENSG00000113558	NM_170679.1
SMARCA5	ENSG00000153147	BC023144.1
SNX5	ENSG00000089006	NM_014426.2
SP100	ENSG00000067066	BC011562.1
SQSTM1	ENSG00000161011	BC005857.1
SSH3	ENSG00000172830	BC007709.1
WARS	ENSG00000140105	NM_213645.1
GTF2F1	ENSG00000125651	BC000120.1
TBN	ENSG00000137413	BC033728.1
TAGLN2	ENSG00000158710	BC002616.1
SUB1	ENSG00000113387	NM_006713.2
CCT8	ENSG00000156261	BC005220.1
TMEM43	ENSG00000170876	BC011719.1
TPM3	ENSG00000143549	BC062740.1
TRUB1	ENSG00000165832	NM_139169.2
TMSB4Y	ENSG00000154620	NM_004202.1
TYMS	ENSG00000176890	NM_001071.1
UBE2V1	ENSG00000244687	BC000468.1
UBA3	ENSG00000144744	NM_198195.1
USP15	ENSG00000135655	BC020688.1
UBQLN1	ENSG00000135018	NM_053067.1
UCK2	ENSG00000143179	NM_012474.3
VAPB	ENSG00000124164	NM_004738.1
ATP6V1G1	ENSG00000136888	NM_004888.2
VSNL1	ENSG00000163032	NM_003385.4
YES1	ENSG00000176105	NM_005433.2
CCDC131	ENSG00000133858	NM_144982.1

## Sheet: Nucleus
GeneName	ENSG	RefSeq
C20orf43	ENSG00000022277	BC002769.1
OCEL1	ENSG00000099330	NM_024578.1
TPD52L2	ENSG00000101150	NM_199359.1
CHRAC1	ENSG00000104472	NM_017444.2
POLR2I	ENSG00000105258	NM_006233.3
SPI1	ENSG00000066336	NM_003120.1
C11orf63	ENSG00000109944	BC009820.2
NRBP1	ENSG00000115216	NM_013392.2
TCF21	ENSG00000118526	BC025697.1
NFYB	ENSG00000120837	NM_006166.2
SFRS6	ENSG00000124193	NM_006275.2
RY1	ENSG00000124380	NM_006857.1
SAE2	ENSG00000126261	NM_005499.2
MLX	ENSG00000108788	NM_198205.1
SIX1	ENSG00000126778	NM_005982.1
DGCR6L	ENSG00000128185	BC000682.1
EIF3S4	ENSG00000130811	BC000733.1
SNRPA1	ENSG00000131876	BC022816.1
THAP1	ENSG00000131931	NM_018105.1
MED4	ENSG00000136146	NM_014166.2
POU5F1	ENSG00000204531	BC020712.1
KLF3	ENSG00000109787	BC051687.1
RNF138	ENSG00000134758	NM_016271.3
PARP16	ENSG00000138617	NM_017851.4
UBXD8	ENSG00000113194	NM_014613.1
ATF1	ENSG00000123268	NM_005171.2
DHX8	ENSG00000067596	BC044586.1
ZC3H3	ENSG00000014164	BC034435.1
CBFA2T2	ENSG00000078699	BC015066.1
DGCR8	ENSG00000128191	NM_022720.2
MCM6	ENSG00000076003	NM_005915.4
CRYGD	ENSG00000118231	NM_006891.2
MCM2	ENSG00000073111	NM_004526.2
SUB1	ENSG00000113387	NM_006713.2
CCDC99	ENSG00000040275	NM_017785.2
ZNF174	ENSG00000103343	BC000876.1
CCDC97	ENSG00000142039	NM_052848.1
ZNF581	ENSG00000171425	NM_016535.1
KLHDC4	ENSG00000104731	NM_017566.2
RNF7	ENSG00000114125	NM_014245.1
PELO	ENSG00000152684	BC005889.2
BTBD10	ENSG00000148925	BC017072.1
PDCD4	ENSG00000150593	BC026104.2
C14orf24	ENSG00000151327	NM_173607.2
SCLT1	ENSG00000151466	BC064428.1
SMARCA5	ENSG00000153147	BC023144.1
RFX5	ENSG00000143390	NM_000449.2
ZSCAN21	ENSG00000166529	NM_145914.2
ZNF333	ENSG00000160961	BC048107.1
SENP2	ENSG00000163904	NM_021627.2
HMGB2	ENSG00000164104	BC000903.2
LSM6	ENSG00000164167	NM_007080.1
NPM1	ENSG00000181163	BC021983.1
ZHX1	ENSG00000165156	NM_001017926.1
C16orf78	ENSG00000166152	NM_144602.1
C16orf45	ENSG00000166780	BC023603.2
MED1	ENSG00000125686	BC060758.1
PPP1R14A	ENSG00000167641	NM_033256.1
C2orf33	ENSG00000168958	BC000797.1
LSM3	ENSG00000170860	NM_014463.1
ANKMY2	ENSG00000106524	NM_020319.1
ISG20	ENSG00000172183	NM_002201.3
ING2	ENSG00000168556	NM_001564.1
C8orf53	ENSG00000147679	BC005955.1
H2AFV	ENSG00000105968	NM_201516.1
SIP1	ENSG00000092208	NM_003616.2
ZNF471	ENSG00000196263	BC028227.1
PHYHD1	ENSG00000175287	BC051300.1
CCDC106	ENSG00000173581	NM_013301.1
PTMS	ENSG00000159335	NM_002824.4
ELF5	ENSG00000135374	NM_001422.1
ZNF483	ENSG00000173258	BC065738.1
MSL3L1	ENSG00000005302	NM_078630.1
USP39	ENSG00000168883	NM_006590.2
ARL6IP4	ENSG00000182196	BC015569.1
LARP7	ENSG00000174720	NM_016648.1
SIX5	ENSG00000177045	BC033204.1
CEP57	ENSG00000166037	BC039711.1
ODF3L2	ENSG00000181781	BC104469.1
PNMAL1	ENSG00000182013	BC032508.1
SF3B2	ENSG00000087365	BC007610.1
CCDC89	ENSG00000179071	NM_152723.1
MEOX1	ENSG00000005102	NM_004527.2
LARP2	ENSG00000138709	BC030516.1
DDX54	ENSG00000123064	BC001132.1
PHF21B	ENSG00000056487	NM_138415.1
FAM125A	ENSG00000141971	NM_138401.2
RSRC2	ENSG00000111011	BC067773.1
DGCR6	ENSG00000183628	NM_005675.2
CCDC28A	ENSG00000024862	BC013019.1
C11orf30	ENSG00000158636	BC029375.1
JMJD2D	ENSG00000186280	NM_018039.2
CCDC84	ENSG00000186166	NM_198489.1
LARP1	ENSG00000155506	BC033856.1
CENPQ	ENSG00000031691	NM_018132.1
CIP29	ENSG00000205323	BC093051.1
BCL11A	ENSG00000119866	NM_018014.2
RSU1	ENSG00000148484	NM_012425.2
TAF9B	ENSG00000187325	NM_015975.3
C7orf16	ENSG00000106341	NM_006658.1
ZNF326	ENSG00000162664	NM_182976.1
SPAG8	ENSG00000137098	BC019247.1
SP100	ENSG00000067066	BC011562.1
HMGB1	ENSG00000189403	NM_002128.2
HOXA1	ENSG00000105991	NM_005522.3
ZCCHC17	ENSG00000121766	NM_016505.2
DDX21	ENSG00000165732	NM_004728.2
PKIB	ENSG00000135549	NM_181795.1
BMF	ENSG00000104081	BC069505.1
GABPA	ENSG00000154727	BC035031.1
LUC7L2	ENSG00000146963	BC042625.1
TSGA10	ENSG00000135951	BC028366.1
LBD	ENSG00000151090	NM_000461.3
RABEP2	ENSG00000177548	BC058900.1
WTAP	ENSG00000146457	NM_004906.3
MAX	ENSG00000125952	BC036092.1
SPANXE	ENSG00000198573	BC005382.1
ETS2	ENSG00000157557	NM_005239.2
SIN3A	ENSG00000169375	BC066364.1
UBA3	ENSG00000144744	NM_198195.1
DLX1	ENSG00000144355	BC053351.1
GPATCH3	ENSG00000198746	BC007767.2
TGIF2LX	ENSG00000153779	NM_138960.3
C1orf131	ENSG00000143633	BC062353.1
C1orf105	ENSG00000180999	NM_139240.2
RCSD1	ENSG00000198771	BC013186.1
C1orf110	ENSG00000185860	NM_178550.3
BCCIP	ENSG00000107949	BC009771.1
C10orf46	ENSG00000151893	BC038294.2
HIST2H2BE	ENSG00000184678	BC098112.1
PSRC1	ENSG00000134222	NM_032636.2
AVPI1	ENSG00000119986	BC000877.1
ZRANB2	ENSG00000132485	BC039814.1
DNTT	ENSG00000107447	NM_004088.1
PEPP-2	ENSG00000131721	NM_032498.1
DMRTB1	ENSG00000143006	BC029566.1
TCEAL5	ENSG00000204065	NM_001012979.1
TBN	ENSG00000137413	BC033728.1
EIF2C1	ENSG00000092847	NM_012199.2
EIF2C4	ENSG00000134698	NM_017629.2
ZNF79	ENSG00000196152	NM_007135.1
LOC730411	ENSG00000160062	BC015239.1
NAP1L2	ENSG00000186462	BC026325.1
ATP6V1G1	ENSG00000136888	NM_004888.2
RUFY4	ENSG00000188282	NM_198483.1
RING1	ENSG00000204227	NM_002931.3
FOXP3	ENSG00000049768	NM_014009.2
TCF19	ENSG00000137310	BC044632.1
HNRNPK	ENSG00000165119	NM_031262.1
TRIM15	ENSG00000204610	BC038585.1
RORB	ENSG00000198963	NM_006914.2
POLR3F	ENSG00000132664	NM_006466.1
TRDMT1	ENSG00000107614	BC047733.1
CKAP2	ENSG00000136108	NM_018204.2
PHF11	ENSG00000136147	BC017212.2
LIG3	ENSG00000005156	NM_013975.1
CCDC131	ENSG00000133858	NM_144982.1
MAGEB1	ENSG00000214107	NM_002363.1
MAGEB2	ENSG00000099399	NM_002364.1
POLR2J2	ENSG00000168255	BC050405.1
CENPB	ENSG00000125817	PM_2143
RIOK1	ENSG00000124784	BC006104.1
SCML1	ENSG00000047634	NM_006746.1
PIR	ENSG00000087842	NM_003662.1
ERR beta-LBD	ENSG00000119715	NM_004452.2
VCX3A	ENSG00000169059	BC098149.1
MIS12	ENSG00000167842	NM_024039.1
SAP18	ENSG00000150459	NM_005870.3
ARNTL	ENSG00000133794	NM_001178.3
SQSTM1	ENSG00000161011	BC005857.1
HIST2H2BE	ENSG00000184678	BC098112.1
LRRFIP1	ENSG00000124831	BC010662.1
ATG16L1	ENSG00000085978	NM_030803.5
ATXN3	ENSG00000066427	BC033711.1
SPATA7	ENSG00000042317	BC008656.1
GTF2F1	ENSG00000125651	BC000120.1
CPLX3	ENSG00000213578	NM_024695.1
PHF20L1	ENSG00000129292	NM_198513.1
ZNF765	ENSG00000196417	BC017357.1
CAPSL	ENSG00000152611	NM_144647.1
CCDC40	ENSG00000141519	BC058288.1
PGBD4	ENSG00000182405	NM_152595.3
LARP4	ENSG00000161813	NM_199188.1
hCG_20114	ENSG00000184863	BC011923.1
TBX20	ENSG00000164532	NM_020417.1
NECAB1	ENSG00000123119	BC016340.1
RWDD4A	ENSG00000182552	NM_152682.1
C9orf25	ENSG00000164970	BC041009.2
MGC40405	ENSG00000234545	NM_152789.1
MBIP	ENSG00000151332	BC016821.1
C14orf131	ENSG00000022976	BC006222.2
RUNX1T1	ENSG00000079102	NM_004349.2
SPANXN4	ENSG00000189326	NM_001009613.1
NOL7	ENSG00000225921	NM_016167.3
ZNF410	ENSG00000119725	BC050683.1
RFC5	ENSG00000111445	NM_007370.2
HDAC9	ENSG00000048052	NM_178425.1
ZSCAN2	ENSG00000176371	NM_001007072.1
C3orf26	ENSG00000184220	NM_032359.1
C12orf41	ENSG00000139620	BC013900.1
WDR23	ENSG00000100897	BC067132.1
PURG	ENSG00000172733	NM_013357.2
AZI2	ENSG00000163512	NM_203326.1
C4orf22	ENSG00000197826	NM_152770.1
HSF1	ENSG00000185122	NM_005526.1
KDM2A	ENSG00000173120	BC047486.1
C16orf65	ENSG00000155714	NM_173806.2
EVI5L	ENSG00000142459	NM_145245.1
RSL1D1	ENSG00000171490	BC019069.1
SPC24	ENSG00000161888	NM_182513.1
NFIC	ENSG00000141905	BC012120.1

## Sheet: Phosphorylation
GeneName	ENSG	RefSeq
ATG16L1	ENSG00000085978	NM_030803.5
ABCF2	ENSG00000033050	NM_007189.1
ABL2	ENSG00000143322	BC065912.1
TNK2	ENSG00000061938	NM_005781.2
EIF2C4	ENSG00000134698	NM_017629.2
APOL2	ENSG00000128335	BC004395.1
APRT	ENSG00000198931	NM_000485.1
AQP2	ENSG00000167580	NM_000486.2
ARL6IP4	ENSG00000182196	BC015569.1
ARHGEF1	ENSG00000076928	BC067262.1
ARHGEF16	ENSG00000130762	NM_014448.2
ARIH2	ENSG00000177479	NM_006321.1
ARMC1	ENSG00000104442	NM_018120.3
ARMC6	ENSG00000105676	NM_033415.2
ASCC2	ENSG00000100325	NM_032204.3
ASF1B	ENSG00000105011	NM_018154.2
ASPH	ENSG00000198363	NM_032467.1
ASPHD1	ENSG00000174939	NM_181718.3
ASS1	ENSG00000130707	NM_054012.1
ATF1	ENSG00000123268	NM_005171.2
ATG4A	ENSG00000101844	NM_052936.2
IGK@	ENSG00000164053	BC016380.1
AZI2	ENSG00000163512	NM_203326.1
BCL2L12	ENSG00000126453	BC007724.1
BCL2L14	ENSG00000121380	NM_138722.1
HSPC142	ENSG00000105393	BC000788.1
C17orf49	ENSG00000258315	BC040036.1
BCL11A	ENSG00000119866	NM_018014.2
BCCIP	ENSG00000107949	BC009771.1
BCKDK	ENSG00000103507	BC007363.1
BID	ENSG00000015475	BC009197.2
BNIP3L	ENSG00000104765	NM_004331.1
CDC42EP4	ENSG00000179604	BC010451.1
C7orf27	ENSG00000106009	NM_152743.2
BYSL	ENSG00000112578	BC007340.1
BZW2	ENSG00000136261	NM_014038.1
C1orf105	ENSG00000180999	NM_139240.2
C1orf131	ENSG00000143633	BC062353.1
CHAF1B	ENSG00000159259	NM_005441.2
CARD9	ENSG00000187796	BC008877.2
CBS	ENSG00000160200	NM_000071.1
CCDC97	ENSG00000142039	NM_052848.1
CDC123	ENSG00000151465	BC001600.1
CDCA3	ENSG00000111665	NM_031299.2
CDK6	ENSG00000105810	BC027989.1
CENPB	ENSG00000125817	PM_2143
CENPQ	ENSG00000031691	NM_018132.1
CEP57	ENSG00000166037	BC039711.1
VPS24	ENSG00000115561	NM_016079.1
CHRAC1	ENSG00000104472	NM_017444.2
C1orf77	ENSG00000160679	NM_015607.2
C9orf142	ENSG00000148362	NM_183241.1
CINP	ENSG00000100865	NM_032630.2
CKAP2	ENSG00000136108	NM_018204.2
COASY	ENSG00000068120	BC006354.1
COG3	ENSG00000136152	NM_031431.2
COPZ1	ENSG00000111481	NM_016057.1
CIAPIN1	ENSG00000005194	BC002568.1
RCSD1	ENSG00000198771	BC013186.1
C18orf25	ENSG00000152242	NM_001008239.1
CRK	ENSG00000167193	NM_016823.2
CSF1R	ENSG00000182578	NM_005211.1
CSNK2A1	ENSG00000101266	NM_177559.2
GPS1	ENSG00000169727	NM_212492.1
CTDSPL	ENSG00000144677	NM_005808.2
CTNNAL1	ENSG00000119326	NM_003798.1
PSCD4	ENSG00000100055	BC017780.1
DYNC1LI2	ENSG00000135720	BC025959.1
AMD1	ENSG00000123505	NM_001033059.1
GAD2	ENSG00000136750	NM_000818.1
DCLK1	ENSG00000133083	NM_004734.1
DDX19B	ENSG00000157349	NM_007242.3
DDX21	ENSG00000165732	NM_004728.2
DDX54	ENSG00000123064	BC001132.1
DEF6	ENSG00000023892	BC017504.1
DGCR8	ENSG00000128191	NM_022720.2
DHX8	ENSG00000067596	BC044586.1
DMD	ENSG00000198947	NM_004013.1
DNAJC8	ENSG00000126698	NM_014280.1
LIG3	ENSG00000005156	NM_013975.1
C19orf26	ENSG00000099625	NM_152769.1
DPM1	ENSG00000000419	BC008466.1
POLE	ENSG00000177084	BC021559.1
DPYSL3	ENSG00000113657	BC077077.1
DPYSL4	ENSG00000151640	NM_006426.1
DPYSL5	ENSG00000157851	NM_020134.2
DTNBP1	ENSG00000047579	NM_032122.2
DTL	ENSG00000143476	Q9Y275-1
DDX39A	ENSG00000123136	BC032128.2
DYNC1H1	ENSG00000197102	BC064521.1
ECE1	ENSG00000117298	NM_001397.1
EIF3S4	ENSG00000130811	BC000733.1
ELOVL5	ENSG00000012660	NM_021814.3
EME1	ENSG00000154920	BC016470.2
C11orf30	ENSG00000158636	BC029375.1
EPM2AIP1	ENSG00000178567	NM_014805.2
ETS1	ENSG00000134954	BC017314.2
ETS2	ENSG00000157557	NM_005239.2
FAM125A	ENSG00000141971	NM_138401.2
MGC40405	ENSG00000234545	NM_152789.1
C14orf24	ENSG00000151327	NM_173607.2
C9orf25	ENSG00000164970	BC041009.2
FAM63B	ENSG00000128923	NM_019092.1
FKBP1A	ENSG00000088832	NM_000801.2
WTAP	ENSG00000146457	NM_004906.3
FMNL2	ENSG00000157827	BC036492.2
FMR1	ENSG00000102081	BC038998.1
FKSG44	ENSG00000126391	BC051695.1
FYN	ENSG00000010810	NP_694592
GPI	ENSG00000105220	NM_000175.2
TUBGCP3	ENSG00000126216	BC046634.2
SIP1	ENSG00000092208	NM_003616.2
GGA1	ENSG00000100083	BC029388.1
GSK3B	ENSG00000082701	NM_002093.2
HIST2H2BE	ENSG00000184678	BC098112.1
HIST3H2BB	ENSG00000196890	NM_175055.2
UCHL5IP	ENSG00000213397	BC008141.1
HCK	ENSG00000101336	NM_002110.1
HDAC9	ENSG00000048052	NM_178425.1
HMGB1	ENSG00000189403	NM_002128.2
HMGB2	ENSG00000164104	BC000903.2
HNRNPK	ENSG00000165119	NM_031262.1
HSF1	ENSG00000185122	NM_005526.1
EIF4H	ENSG00000106682	NM_031992.1
IGF1R	ENSG00000140443	NM_000875.2
IMPDH2	ENSG00000178035	BC006124.1
IFNGR2	ENSG00000159128	BC003624.1
ITM2C	ENSG00000135916	NM_030926.4
JAK1	ENSG00000162434	NM_002227.1
JAK3	ENSG00000105639	NM_000215.1
C22orf9	ENSG00000100364	NM_001009880.1
C12orf41	ENSG00000139620	BC013900.1
PRKAR2B	ENSG00000005249	BC075800.1
CSNK1G3	ENSG00000151292	BC047567.1
KDM2A	ENSG00000173120	BC047486.1
JMJD2D	ENSG00000186280	NM_018039.2
KLC2	ENSG00000174996	NM_022822.1
KLC3	ENSG00000104892	NM_145275.1
KLHDC4	ENSG00000104731	NM_017566.2
KLF3	ENSG00000109787	BC051687.1
RPS6KA6	ENSG00000072133	NM_014496.1
RPS6KB2	ENSG00000175634	NM_001007071.1
LARP2	ENSG00000138709	BC030516.1
LARP1	ENSG00000155506	BC033856.1
LARP4	ENSG00000161813	NM_199188.1
LARP7	ENSG00000174720	NM_016648.1
LUC7L2	ENSG00000146963	BC042625.1
LCK	ENSG00000182866	NM_005356.2
LRBA	ENSG00000198589	BC064834.1
LRRFIP1	ENSG00000124831	BC010662.1
MAP3K2	ENSG00000169967	NM_006609.2
MAP4K4	ENSG00000071054	NM_004834.2
MAN2C1	ENSG00000140400	BC010081.2
MAGEB2	ENSG00000099399	NM_002364.1
MAPKAPK2	ENSG00000162889	NM_032960.2
MARK1	ENSG00000116141	NM_018650.1
MAX	ENSG00000125952	BC036092.1
MBIP	ENSG00000151332	BC016821.1
MCF2L	ENSG00000126217	NM_024979.2
MCM2	ENSG00000073111	NM_004526.2
MCM6	ENSG00000076003	NM_005915.4
MED1	ENSG00000125686	BC060758.1
MED4	ENSG00000136146	NM_014166.2
C2orf33	ENSG00000168958	BC000797.1
FLJ20323	ENSG00000164654	NM_019005.2
MAPK6	ENSG00000069956	BC035492.1
MAPK13	ENSG00000156711	BC085196.1
MKNK2	ENSG00000099875	NM_199054.1
MAP2K3	ENSG00000034152	NM_002756.2
CDC42BPA	ENSG00000143776	NM_014826.1
MSL3L1	ENSG00000005302	NM_078630.1
MST4	ENSG00000134602	NM_001042452.1
CBFA2T2	ENSG00000078699	BC015066.1
MTMR2	ENSG00000087053	NM_201278.1
MTMR14	ENSG00000163719	BC035690.1
MYLK	ENSG00000065534	NM_005965.2
NADK	ENSG00000008130	BC001709.1
NCF1	ENSG00000158517	BC065731.1
NFIC	ENSG00000141905	BC012120.1
ZCCHC17	ENSG00000121766	NM_016505.2
NOL7	ENSG00000225921	NM_016167.3
HSPC111	ENSG00000048162	BC040106.1
NPM1	ENSG00000181163	BC021983.1
NUP133	ENSG00000069248	NM_018230.2
NUDT9	ENSG00000170502	NM_024047.2
OSBPL11	ENSG00000144909	NM_022776.3
OSBPL1A	ENSG00000141447	BC041563.1
PIK3C2A	ENSG00000011405	NM_002645.1
PCYT1B	ENSG00000102230	NM_004845.3
PDCD4	ENSG00000150593	BC026104.2
PELO	ENSG00000152684	BC005889.2
PGM1	ENSG00000079739	NM_002633.2
PGM2	ENSG00000169299	NM_018290.2
PLEKHA3	ENSG00000116095	BC044567.1
LCP1	ENSG00000136167	NM_002298.2
PNPT1	ENSG00000138035	BC053660.1
PPP1R14A	ENSG00000167641	NM_033256.1
PSMC4	ENSG00000013275	NM_153001.1
PSIP1	ENSG00000164985	BC033817.1
PSMD4	ENSG00000159352	NM_153822.1
PSRC1	ENSG00000134222	NM_032636.2
PTEN	ENSG00000171862	NM_000314.3
PTPN18	ENSG00000072135	BC052800.1
RAB3IP	ENSG00000127328	BC015548.1
RAB9A	ENSG00000123595	NM_004251.2
RASSF3	ENSG00000153179	BC100950.1
hCG_20114	ENSG00000184863	BC011923.1
RBM39	ENSG00000131051	NM_184237.1
RBM4B	ENSG00000173914	NM_031492.1
RAB11FIP2	ENSG00000107560	NM_014904.1
RING1	ENSG00000204227	NM_002931.3
RIOK1	ENSG00000124784	BC006104.1
RPAIN	ENSG00000129197	BC051849.2
RPL12	ENSG00000197958	BC059950.1
RSL1D1	ENSG00000171490	BC019069.1
RPL30	ENSG00000156482	NM_000989.2
RPL31	ENSG00000071082	NM_000993.2
RNF138	ENSG00000134758	NM_016271.3
ELAC2	ENSG00000006744	NM_018127.4
ROCK1	ENSG00000067900	NM_005406.1
POLR2I	ENSG00000105258	NM_006233.3
POLR3C	ENSG00000186141	NM_006468.3
RSRC2	ENSG00000111011	BC067773.1
MRPS18B	ENSG00000204568	BC005373.1
SNRPA1	ENSG00000131876	BC022816.1
RUSC1	ENSG00000160753	BC001045.1
RUVBL2	ENSG00000183207	NM_006666.1
SLC23A2	ENSG00000089057	BC013112.2
SAE2	ENSG00000126261	NM_005499.2
SAMHD1	ENSG00000101347	BC036450.1
CIP29	ENSG00000205323	BC093051.1
SCLT1	ENSG00000151466	BC064428.1
SCML1	ENSG00000047634	NM_006746.1
SELPLG	ENSG00000110876	NM_003006.2
SENP2	ENSG00000163904	NM_021627.2
SEPP1	ENSG00000250722	BC046152.1
04/09/13 00:00	ENSG00000108387	NM_080416.1
07/09/13 00:00	ENSG00000122545	NM_001788.3
SF3B2	ENSG00000087365	BC007610.1
SH2B1	ENSG00000178188	BC010704.1
SIN3A	ENSG00000169375	BC066364.1
SKIL	ENSG00000136603	BC059386.1
SMARCA5	ENSG00000153147	BC023144.1
RY1	ENSG00000124380	NM_006857.1
USP39	ENSG00000168883	NM_006590.2
SNX1	ENSG00000028528	NM_003099.1
SP100	ENSG00000067066	BC011562.1
SPAG6	ENSG00000077327	BC030585.2
SPC24	ENSG00000161888	NM_182513.1
CCDC99	ENSG00000040275	NM_017785.2
APEG1	ENSG00000072195	NM_005876.3
SPHK2	ENSG00000063176	NM_020126.3
SQSTM1	ENSG00000161011	BC005857.1
SFRS6	ENSG00000124193	NM_006275.2
SSH3	ENSG00000172830	BC007709.1
STK33	ENSG00000130413	BC031231.1
STK4	ENSG00000101109	NM_006282.1
STRAP	ENSG00000023734	BC000162.2
TSC22D3	ENSG00000157514	NM_198057.2
GTF2F1	ENSG00000125651	BC000120.1
MAP3K7IP1	ENSG00000100324	NM_006116.2
TAGLN2	ENSG00000158710	BC002616.1
TALDO1	ENSG00000177156	BC018847.1
TBC1D22A	ENSG00000054611	NM_014346.1
TBCB	ENSG00000105254	BC005969.1
TCF19	ENSG00000137310	BC044632.1
SUB1	ENSG00000113387	NM_006713.2
CCT8	ENSG00000156261	BC005220.1
TNS1	ENSG00000079308	BC051304.1
TGFBR2	ENSG00000163513	BC040499.1
TTN	ENSG00000155657	BC013396.2
TPD52L2	ENSG00000101150	NM_199359.1
TPI1	ENSG00000111669	BC017917.1
TRDN	ENSG00000186439	BC070290.1
TRPT1	ENSG00000149743	NM_031472.1
TRPV2	ENSG00000187688	NM_016113.3
TSGA10	ENSG00000135951	BC028366.1
TTC1	ENSG00000113312	BC000942.2
TEX264	ENSG00000164081	NM_015926.2
TXNL4A	ENSG00000141759	NM_006701.2
TYK2	ENSG00000105397	NM_003331.1
TYMS	ENSG00000176890	NM_001071.1
UBE2O	ENSG00000175931	BC022237.1
USP15	ENSG00000135655	BC020688.1
UCK2	ENSG00000143179	NM_012474.3
VDP	ENSG00000138768	BC032654.1
VAMP4	ENSG00000117533	BC005974.1
VAPB	ENSG00000124164	NM_004738.1
VPS37A	ENSG00000155975	BC022363.1
WWC2	ENSG00000151718	BC017957.1
WWP2	ENSG00000198373	BC000108.1
YES1	ENSG00000176105	NM_005433.2
ZAP70	ENSG00000115085	NM_207519.1
LOC730411	ENSG00000160062	BC015239.1
CCDC131	ENSG00000133858	NM_144982.1
ZC3H3	ENSG00000014164	BC034435.1
ZHX1	ENSG00000165156	NM_001017926.1
ZNF174	ENSG00000103343	BC000876.1
ZNF326	ENSG00000162664	NM_182976.1
ZRANB2	ENSG00000132485	BC039814.1
ANPEP	ENSG00000166825	NM_001150.1
CCDC90B	ENSG00000137500	NM_021825.3
DDX43	ENSG00000080007	BC066938.1
DPP3	ENSG00000254986	BC001446.2
ERR beta-LBD	ENSG00000119715	NM_004452.2
EXOC5	ENSG00000070367	NM_006544.3
FTH1	ENSG00000167996	BC016857.1
GAGE1	ENSG00000205777	NM_001040663.1
IL10RB	ENSG00000243646	NM_000628.3
KCNIP2	ENSG00000120049	NM_173191.2
LSM12	ENSG00000161654	BC044587.1
MAP3K14	ENSG00000006062	NM_003954.1
MAPK14	ENSG00000112062	NM_139012.1
RUNX1T1	ENSG00000079102	NM_004349.2
MGC42105	ENSG00000177453	BC036422.1
NRBP1	ENSG00000115216	NM_013392.2
PHYHD1	ENSG00000175287	BC051300.1
PLSCR1	ENSG00000188313	BC017901.1
RNF7	ENSG00000114125	NM_014245.1
SGK2	ENSG00000101049	NM_016276.3
TBN	ENSG00000137413	BC033728.1
TAF9B	ENSG00000187325	NM_015975.3
TPM3	ENSG00000143549	BC062740.1
TTYH2	ENSG00000141540	BC004233.1
OGN	ENSG00000106809	NM_033014.1
PIR	ENSG00000087842	NM_003662.1
FNTB	ENSG00000257365	NM_002028.2
SERPINB3	ENSG00000057149	NM_006919.1
LSM3	ENSG00000170860	NM_014463.1
CSE1L	ENSG00000124207	ENST00000338534
CSTB	ENSG00000160213	NM_000100.2
IDH1	ENSG00000138413	NM_005896.2
TRUB1	ENSG00000165832	NM_139169.2
ATIC	ENSG00000138363	NM_004044.4
RFX5	ENSG00000143390	NM_000449.2
METTL9	ENSG00000197006	NM_016025.2
S100A7A	ENSG00000184330	NM_176823.2
SUMO2	ENSG00000188612	NM_001005849.1
PTBP2	ENSG00000117569	BC016582.1
ALDOB	ENSG00000136872	BC029399.1
GAGE1	ENSG00000205777	NM_001040663.1
CRKL	ENSG00000099942	NM_005207.1
UBQLN1	ENSG00000135018	NM_053067.1
EIF1	ENSG00000173812	NM_005801.2
COQ3	ENSG00000132423	BC063463.1
PPP2R1B	ENSG00000137713	BC027596.1
GSDML	ENSG00000073605	BC025682.1
IL1F8	ENSG00000136696	NM_173178.1
CTBP2	ENSG00000175029	BC037900.2
UBE2V1	ENSG00000244687	BC000468.1
GAD1	ENSG00000128683	BC037780.2
NUDCD1	ENSG00000120526	BC000967.2
UNC119	ENSG00000109103	NM_005148.2
YKT6	ENSG00000106636	NM_006555.2
ODF3L2	ENSG00000181781	BC104469.1
RWDD4A	ENSG00000182552	NM_152682.1
GGA3	ENSG00000125447	BC070044.1
HPRT1	ENSG00000165704	BC000578.1
TCEAL5	ENSG00000204065	NM_001012979.1
SKP1A	ENSG00000113558	NM_170679.1
ZADH1	ENSG00000140043	BC059364.1
AHSA1	ENSG00000100591	NM_012111.1
PSME2	ENSG00000100911	BC004368.1
AGPAT1	ENSG00000204310	BC006818.1
C5orf15	ENSG00000113583	NM_020199.1
ZBED1	ENSG00000214717	NM_004729.3
C17orf62	ENSG00000178927	BC003595.1
UBE2S	ENSG00000108106	BC004236.2
RSU1	ENSG00000148484	NM_012425.2
RAB3IL1	ENSG00000167994	NM_013401.2
SDF4	ENSG00000078808	NM_016176.2
ANXA5	ENSG00000164111	BC018671.1
PABPC5	ENSG00000174740	NM_080832.1
SORD	ENSG00000140263	NM_003104.2
PSMD10	ENSG00000101843	NM_170750.1
C3orf26	ENSG00000184220	NM_032359.1
NCF2	ENSG00000116701	BC001606.1
UCK1	ENSG00000130717	BC015547.1
PITPNB	ENSG00000180957	BC031427.1
WARS	ENSG00000140105	NM_213645.1
DUSP12	ENSG00000081721	NM_007240.1
COG8	ENSG00000213380	BC017492.1
LAIR1	ENSG00000167613	NM_002287.2
CASP3	ENSG00000164305	NM_004346.2
AKR1B10	ENSG00000198074	NM_020299.2
COQ9	ENSG00000088682	NM_020312.1
HOXA1	ENSG00000105991	NM_005522.3
THOP1	ENSG00000172009	BC000583.1
GSN	ENSG00000148180	NM_198252.1
UBA3	ENSG00000144744	NM_198195.1
GABRA6	ENSG00000145863	NM_000811.1
SLC22A7	ENSG00000137204	NM_153320.1
RRM1	ENSG00000167325	NM_001033.2
EIF2C1	ENSG00000092847	NM_012199.2
GCC1	ENSG00000179562	BC008902.2
USP4	ENSG00000114316	NM_003363.2
FAM13A1	ENSG00000138640	BC063126.1
PFKL	ENSG00000141959	NM_002626.4
SF3B3	ENSG00000189091	BC009780.1
GMFB	ENSG00000197045	BC005359.1
C7orf16	ENSG00000106341	NM_006658.1
MOK	ENSG00000080823	BC026069.1
FGF2, aa1-155	ENSG00000138685	NM_002006.3
SERPINA3	ENSG00000196136	BC034554.1
APTX	ENSG00000137074	NM_017692.1
ARNTL	ENSG00000133794	NM_001178.3
C20orf43	ENSG00000022277	BC002769.1
CYFIP2	ENSG00000055163	NM_030778.1
CYGB	ENSG00000161544	NM_134268.3
EIF2B1	ENSG00000111361	NM_001414.1
FLOT2	ENSG00000132589	NM_004475.1
GIMAP5	ENSG00000196329	NM_018384.1
GMDS	ENSG00000112699	NM_001500.1
HK1	ENSG00000156515	BC008730.2
MAGEA4	ENSG00000147381	NM_002362.2
MAGEA10	ENSG00000124260	NM_021048.2
MLX	ENSG00000108788	NM_198205.1
MPP3	ENSG00000161647	NM_001932.2
NACA2	ENSG00000253506	NM_199290.2
CYB5R4	ENSG00000065615	NM_016230.3
NECAP2	ENSG00000157191	NM_018090.2
PANK1	ENSG00000152782	BC026296.1
PDE9A	ENSG00000160191	BC009047.1
PIGG	ENSG00000174227	BC000937.2
PITPNA	ENSG00000174238	NM_006224.2
PLCD1	ENSG00000187091	NM_006225.1
POU5F1	ENSG00000204531	BC020712.1
PTMS	ENSG00000159335	NM_002824.4
DSCR1	ENSG00000159200	NM_203418.1
RPL22	ENSG00000116251	NM_000983.3
MRPS27	ENSG00000113048	BC030521.2
SAP18	ENSG00000150459	NM_005870.3
DNTT	ENSG00000107447	NM_004088.1
TGM4	ENSG00000163810	BC007003.1
VSNL1	ENSG00000163032	NM_003385.4
VPS26A	ENSG00000122958	NM_004896.2
RCHY1	ENSG00000163743	NM_001009922.1
ZSCAN21	ENSG00000166529	NM_145914.2

## Sheet: Cytosol
GeneName	ENSG	RefSeq
RALA	ENSG00000006451	NM_005402.1
PSMC4	ENSG00000013275	NM_153001.1
TNS1	ENSG00000079308	BC051304.1
PTPN18	ENSG00000072135	BC052800.1
MAPK13	ENSG00000156711	BC085196.1
PVALB	ENSG00000100362	BC096113.3
PSME2	ENSG00000100911	BC004368.1
CSNK2A1	ENSG00000101266	NM_177559.2
PSMD10	ENSG00000101843	NM_170750.1
GABPB2	ENSG00000104064	NM_005254.3
NCALD	ENSG00000104490	BC009949.2
TBCB	ENSG00000105254	BC005969.1
ABCF2	ENSG00000033050	NM_007189.1
YKT6	ENSG00000106636	NM_006555.2
ALDH3A1	ENSG00000108602	BC008892.1
RANGRF	ENSG00000108961	BC100017.1
MYL2	ENSG00000111245	BC015821.1
HINT3	ENSG00000111911	NM_138571.3
MAPK14	ENSG00000112062	NM_139012.1
BYSL	ENSG00000112578	BC007340.1
TTC1	ENSG00000113312	BC000942.2
SKP1A	ENSG00000113558	NM_170679.1
RBP1	ENSG00000114115	NM_002899.2
WDFY1	ENSG00000085449	NM_020830.1
ODC1	ENSG00000115758	NM_002539.1
PLEKHA3	ENSG00000116095	BC044567.1
VAMP4	ENSG00000117533	BC005974.1
ATIC	ENSG00000138363	NM_004044.4
NUDCD1	ENSG00000120526	BC000967.2
DDX39A	ENSG00000123136	BC032128.2
MAGEA10	ENSG00000124260	NM_021048.2
SH3TC1	ENSG00000125089	BC068094.1
SPHK2	ENSG00000063176	NM_020126.3
CAPNS1	ENSG00000126247	BC064998.1
PSCD4	ENSG00000100055	BC017780.1
TPH1	ENSG00000129167	NM_004179.1
MKNK2	ENSG00000099875	NM_199054.1
ALOX12	ENSG00000108839	NM_000697.1
ROPN1B	ENSG00000114547	BC015413.1
DCLK1	ENSG00000133083	NM_004734.1
PMP2	ENSG00000147588	NM_002677.1
RAB33A	ENSG00000134594	NM_004794.1
CCT7	ENSG00000135624	NM_006429.1
USP15	ENSG00000135655	BC020688.1
DYNC1LI2	ENSG00000135720	BC025959.1
RGS8	ENSG00000135824	NM_033345.1
BLK	ENSG00000136573	NM_001715.1
IL1RN	ENSG00000136689	NM_173842.1
GAD2	ENSG00000136750	NM_000818.1
DYNC2LI1	ENSG00000138036	BC040558.1
MAPK6	ENSG00000069956	BC035492.1
TUBGCP3	ENSG00000126216	BC046634.2
COPZ1	ENSG00000111481	NM_016057.1
PIK3R3	ENSG00000117461	BC021622.1
RPS6KA6	ENSG00000072133	NM_014496.1
CSE1L	ENSG00000124207	ENST00000338534
VPS26A	ENSG00000122958	NM_004896.2
DNAJC8	ENSG00000126698	NM_014280.1
FAM13A1	ENSG00000138640	BC063126.1
UBE2S	ENSG00000108106	BC004236.2
TYK2	ENSG00000105397	NM_003331.1
ZAP70	ENSG00000115085	NM_207519.1
USP4	ENSG00000114316	NM_003363.2
CHKA	ENSG00000110721	NM_001277.1
PRKAR2B	ENSG00000005249	BC075800.1
CDK6	ENSG00000105810	BC027989.1
EIF4H	ENSG00000106682	NM_031992.1
PIK3C2A	ENSG00000011405	NM_002645.1
C20orf11	ENSG00000101193	BC032120.1
RBP5	ENSG00000139194	NM_031491.1
ZADH1	ENSG00000140043	BC059364.1
SORD	ENSG00000140263	NM_003104.2
PFKL	ENSG00000141959	NM_002626.4
CTDSPL	ENSG00000144677	NM_005808.2
FTH1	ENSG00000167996	BC016857.1
NFKBIE	ENSG00000146232	BC011676.1
PSPH	ENSG00000146733	NM_004577.3
MAGEA4	ENSG00000147381	NM_002362.2
IDI2	ENSG00000148377	NM_033261.2
CDC123	ENSG00000151465	BC001600.1
RAB3C	ENSG00000152932	NM_138453.1
SERPINB3	ENSG00000057149	NM_006919.1
ASZ1	ENSG00000154438	BC034963.1
TMSB4Y	ENSG00000154620	NM_004202.1
NAT2	ENSG00000156006	BC015878.1
CCT8	ENSG00000156261	BC005220.1
ARD1B	ENSG00000156269	NM_032693.1
RPL30	ENSG00000156482	NM_000989.2
UBE2L6	ENSG00000156587	NM_198183.1
PDE6D	ENSG00000156973	NM_002601.2
DDX19B	ENSG00000157349	NM_007242.3
FMNL2	ENSG00000157827	BC036492.2
DPYSL5	ENSG00000157851	NM_020134.2
NCF1	ENSG00000158517	BC065731.1
CPNE2	ENSG00000140848	NM_152727.4
PDE9A	ENSG00000160191	BC009047.1
CSTB	ENSG00000160213	NM_000100.2
CYGB	ENSG00000161544	NM_134268.3
LSM12	ENSG00000161654	BC044587.1
RBP7	ENSG00000162444	NM_052960.1
HAAO	ENSG00000162882	BC029510.1
VSNL1	ENSG00000163032	NM_003385.4
MTMR14	ENSG00000163719	BC035690.1
TGM4	ENSG00000163810	BC007003.1
OSBPL11	ENSG00000144909	NM_022776.3
ANXA5	ENSG00000164111	BC018671.1
CMBL	ENSG00000164237	NM_138809.1
RGS20	ENSG00000147509	BC015614.1
ARF6	ENSG00000165527	NM_001663.2
HPRT1	ENSG00000165704	BC000578.1
CRK	ENSG00000167193	NM_016823.2
RRM1	ENSG00000167325	NM_001033.2
PANK1	ENSG00000152782	BC026296.1
NANP	ENSG00000170191	NM_152667.1
HINT1	ENSG00000169567	NM_005340.1
RAB24	ENSG00000169228	BC021263.1
THOP1	ENSG00000172009	BC000583.1
ARF4	ENSG00000168374	NM_001660.2
SPRR1B	ENSG00000169469	BC056240.1
DDIT4	ENSG00000168209	NM_019058.1
PABPC5	ENSG00000174740	NM_080832.1
RPS6KB2	ENSG00000175634	NM_001007071.1
BCL2L14	ENSG00000121380	NM_138722.1
POMZP3	ENSG00000146707	BC017101.1
FLJ30934	ENSG00000172803	BC040981.2
CASP3	ENSG00000164305	NM_004346.2
PSMA8	ENSG00000154611	BC025389.1
PPP2R1B	ENSG00000137713	BC027596.1
ASPHD1	ENSG00000174939	NM_181718.3
GSTM1	ENSG00000134184	NM_146421.1
APEG1	ENSG00000072195	NM_005876.3
CTBP2	ENSG00000175029	BC037900.2
GGA2	ENSG00000103365	NM_138640.1
SSH3	ENSG00000172830	BC007709.1
MGC42105	ENSG00000177453	BC036422.1
LOC728412	ENSG00000168757	NM_022573.1
MAP4K4	ENSG00000071054	NM_004834.2
TSC22D3	ENSG00000157514	NM_198057.2
KLC2	ENSG00000174996	NM_022822.1
TYMS	ENSG00000176890	NM_001071.1
CHAF1B	ENSG00000159259	NM_005441.2
LCP1	ENSG00000136167	NM_002298.2
UBE2N	ENSG00000177889	NM_003348.3
PITPNA	ENSG00000174238	NM_006224.2
PRTFDC1	ENSG00000099256	NM_020200.3
BID	ENSG00000015475	BC009197.2
RAP2B	ENSG00000181467	BC012362.1
FKSG44	ENSG00000126391	BC051695.1
DEF6	ENSG00000023892	BC017504.1
OSBPL1A	ENSG00000141447	BC041563.1
STK33	ENSG00000130413	BC031231.1
DSCR1	ENSG00000159200	NM_203418.1
SH2B1	ENSG00000178188	BC010704.1
RCHY1	ENSG00000163743	NM_001009922.1
TALDO1	ENSG00000177156	BC018847.1
04/09/13 00:00	ENSG00000108387	NM_080416.1
IFT88	ENSG00000032742	BC030776.1
UBE2O	ENSG00000175931	BC022237.1
YES1	ENSG00000176105	NM_005433.2
CABP4	ENSG00000175544	BC033167.1
CNDP2	ENSG00000133313	BC001375.1
CCT6B	ENSG00000132141	BC027591.1
HBG1	ENSG00000213934	BC020719.1
S100A7A	ENSG00000184330	NM_176823.2
GIMAP6	ENSG00000133561	BC060760.1
SH3BGR	ENSG00000185437	NM_001001713.1
ADI1	ENSG00000182551	BC001467.1
PITPNB	ENSG00000180957	BC031427.1
CDKN3	ENSG00000100526	BC064965.1
GSTA1	ENSG00000243955	BC053578.1
ARHGEF1	ENSG00000076928	BC067262.1
LCK	ENSG00000182866	NM_005356.2
HBG2	ENSG00000196565	NM_000184.1
CDC42EP4	ENSG00000179604	BC010451.1
STX3	ENSG00000166900	NM_004177.3
DPYSL4	ENSG00000151640	NM_006426.1
FLJ20323	ENSG00000164654	NM_019005.2
C20orf132	ENSG00000101353	BC057767.1
UBE2V1	ENSG00000244687	BC000468.1
RAP1GDS1	ENSG00000138698	BC098269.1
SGK2	ENSG00000101049	NM_016276.3
DUPD1	ENSG00000188716	NM_001003892.1
SFN	ENSG00000175793	NM_006142.1
GGA1	ENSG00000100083	BC029388.1
DUSP15	ENSG00000149599	BC056911.1
FHIT	ENSG00000189283	NM_002012.1
PDZK1	ENSG00000174827	NM_002614.2
JAK1	ENSG00000162434	NM_002227.1
MAP3K2	ENSG00000169967	NM_006609.2
DPYSL3	ENSG00000113657	BC077077.1
NEK10	ENSG00000163491	BC045758.1
CBS	ENSG00000160200	NM_000071.1
MORN2	ENSG00000188010	NM_194270.1
MAP2K3	ENSG00000034152	NM_002756.2
CA7	ENSG00000168748	NM_005182.1
MTMR2	ENSG00000087053	NM_201278.1
RPL22	ENSG00000116251	NM_000983.3
CRKL	ENSG00000099942	NM_005207.1
FYN	ENSG00000010810	NP_694592
WARS	ENSG00000140105	NM_213645.1
PDZD3	ENSG00000172367	NM_024791.2
RAB11FIP2	ENSG00000107560	NM_014904.1
WWP2	ENSG00000198373	BC000108.1
ARIH2	ENSG00000177479	NM_006321.1
RAP1A	ENSG00000116473	NM_002884.1
DCTD	ENSG00000129187	BC001286.1
LRBA	ENSG00000198589	BC064834.1
DYNLRB1	ENSG00000125971	NM_014183.1
DDC	ENSG00000132437	NM_000790.1
GMFB	ENSG00000197045	BC005359.1
GAD1	ENSG00000128683	BC037780.2
SH3RF2	ENSG00000156463	BC031650.1
HSPC142	ENSG00000105393	BC000788.1
AKR1B10	ENSG00000198074	NM_020299.2
ARPC5	ENSG00000162704	BC057237.1
MYLK	ENSG00000065534	NM_005965.2
CLIP3	ENSG00000105270	BC014486.1
CSNK1G3	ENSG00000151292	BC047567.1
C9orf95	ENSG00000106733	NM_017881.1
RPL12	ENSG00000197958	BC059950.1
DMD	ENSG00000198947	NM_004013.1
MOK	ENSG00000080823	BC026069.1
GNG4	ENSG00000168243	NM_004485.2
CDC42BPA	ENSG00000143776	NM_014826.1
MARK1	ENSG00000116141	NM_018650.1
TAGAP	ENSG00000164691	NM_138810.1
MAPKAPK2	ENSG00000162889	NM_032960.2
NCF2	ENSG00000116701	BC001606.1
STX11	ENSG00000135604	NM_003764.2
UCK2	ENSG00000143179	NM_012474.3
TAGLN2	ENSG00000158710	BC002616.1
CRABP2	ENSG00000143320	NM_001878.2
RUSC1	ENSG00000160753	BC001045.1
TPM3	ENSG00000143549	BC062740.1
FANK1	ENSG00000203780	NM_145235.1
S100A7	ENSG00000143556	NM_002963.2
S100A9	ENSG00000163220	NP_002956.1
SELENBP1	ENSG00000143416	NM_003944.2
PSMD4	ENSG00000159352	NM_153822.1
GSTO1	ENSG00000148834	NM_004832.1
GSTM4	ENSG00000168765	NM_000850.2
BTRC	ENSG00000166167	NM_003939.2
MAGEA3	ENSG00000221867	NM_005362.2
FMR1	ENSG00000102081	BC038998.1
SAMD13	ENSG00000203943	NM_001010971.1
PGM1	ENSG00000079739	NM_002633.2
ACTRT1	ENSG00000123165	NM_138289.1
CARD9	ENSG00000187796	BC008877.2
PTEN	ENSG00000171862	NM_000314.3
UCK1	ENSG00000130717	BC015547.1
NUP62CL	ENSG00000198088	BC016327.1
STK4	ENSG00000101109	NM_006282.1
TIMM8A	ENSG00000126953	NM_004085.2
PPP3R2	ENSG00000188386	NM_147180.1
MTMR8	ENSG00000102043	NM_017677.2
ALDOB	ENSG00000136872	BC029399.1
CDC14B	ENSG00000081377	NM_033332.1
HCK	ENSG00000101336	NM_002110.1
UBQLN1	ENSG00000135018	NM_053067.1
PSAT1	ENSG00000135069	BC016645.2
SNX5	ENSG00000089006	NM_014426.2
SCGN	ENSG00000079689	NM_006998.3
ACBD7	ENSG00000176244	BC029526.1
APRT	ENSG00000198931	NM_000485.1
ARHGEF16	ENSG00000130762	NM_014448.2
C2orf34	ENSG00000143919	BC029359.1
PCYT1B	ENSG00000102230	NM_004845.3
ISG15	ENSG00000187608	BC009507.1
ASPH	ENSG00000198363	NM_032467.1
APTX	ENSG00000137074	NM_017692.1
BNIP3L	ENSG00000104765	NM_004331.1
UBL3	ENSG00000122042	BC044582.1
PSIP1	ENSG00000164985	BC033817.1
GYG2	ENSG00000056998	BC023152.1
CRYZL1	ENSG00000205758	NM_145311.1
FKBP1A	ENSG00000088832	NM_000801.2
TNK2	ENSG00000061938	NM_005781.2
PGM2	ENSG00000169299	NM_018290.2
HAGHL	ENSG00000103253	BC015008.1
KLC3	ENSG00000104892	NM_145275.1
WDR45L	ENSG00000141580	NM_019613.2
ARMC6	ENSG00000105676	NM_033415.2
RAB37	ENSG00000172794	BC016615.1
MST4	ENSG00000134602	NM_001042452.1
FLOT2	ENSG00000132589	NM_004475.1
RABL2B	ENSG00000079974	BC024281.1
APIP	ENSG00000149089	BC017594.2
VAMP1	ENSG00000139190	BC023286.1
TA-NFKBH	ENSG00000167604	BC006273.1
PAFAH1B1	ENSG00000007168	NM_000430.2
MPP3	ENSG00000161647	NM_001932.2
07/09/13 00:00	ENSG00000122545	NM_001788.3
ROCK1	ENSG00000067900	NM_005406.1
MYL5	ENSG00000215375	NM_002477.1
WWC2	ENSG00000151718	BC017957.1
FANCL	ENSG00000115392	BC054517.1
EXOC5	ENSG00000070367	NM_006544.3
PARVG	ENSG00000138964	NM_022141.1
GCA	ENSG00000115271	NM_012198.2
DNAJB14	ENSG00000164031	BC022248.1
GPI	ENSG00000105220	NM_000175.2
VPS24	ENSG00000115561	NM_016079.1
SUMO2	ENSG00000188612	NM_001005849.1
EPM2AIP1	ENSG00000178567	NM_014805.2
PRMT1	ENSG00000126457	BC019268.1
PPP2R5C	ENSG00000078304	NM_178587.1
FGF12	ENSG00000114279	BC022524.1
VAPB	ENSG00000124164	NM_004738.1
TSPYL6	ENSG00000178021	NM_001003937.1
CLIC3	ENSG00000169583	NM_004669.2
KCNIP2	ENSG00000120049	NM_173191.2
RAB9A	ENSG00000123595	NM_004251.2
DAPP1	ENSG00000070190	BC012924.1
SRP19	ENSG00000153037	BC010947.1
ABL2	ENSG00000143322	BC065912.1
PLCD1	ENSG00000187091	NM_006225.1
MCF2L	ENSG00000126217	NM_024979.2
BCAT1	ENSG00000060982	BC033864.1
RAB3IP	ENSG00000127328	BC015548.1
FAM63B	ENSG00000128923	NM_019092.1
SNX1	ENSG00000028528	NM_003099.1
COASY	ENSG00000068120	BC006354.1

## Sheet: Tissue restricted proteins
GeneName	ENSG	RefSeq
SPANXE	ENSG00000198573	BC005382.1
CSN3	ENSG00000171209	BC010935.1
IL1F7	ENSG00000125571	BC020637.1
LGALS14	ENSG00000006659	NM_203471.1
DMRTB1	ENSG00000143006	BC029566.1
TGIF2LX	ENSG00000153779	NM_138960.3
ASZ1	ENSG00000154438	BC034963.1
GAGE1	ENSG00000205777	NM_001040663.1
LOC152586	ENSG00000205301	BC041818.1
PDILT	ENSG00000169340	BC042607.1
MLN	ENSG00000096395	BC069675.1
VCX3A	ENSG00000169059	BC098149.1
IL1F10	ENSG00000136697	BC103966.1
ODF3L2	ENSG00000181781	BC104469.1
CYP2A7	ENSG00000198077	NM_000764.2
GAD2	ENSG00000136750	NM_000818.1
TSPYL6	ENSG00000178021	NM_001003937.1
SPANXN4	ENSG00000189326	NM_001009613.1
LCN1	ENSG00000160349	NM_002297.2
MAGEB1	ENSG00000214107	NM_002363.1
MAGEB2	ENSG00000099399	NM_002364.1
DNTT	ENSG00000107447	NM_004088.1
GIF	ENSG00000134812	NM_005142.2
MAGEA3	ENSG00000221867	NM_005362.2
DSCR4	ENSG00000184029	NM_005867.2
C7orf16	ENSG00000106341	NM_006658.1
IL17C	ENSG00000124391	NM_013278.3
RPA4	ENSG00000204086	NM_013347.1
IL1F6	ENSG00000136694	NM_014440.1
IL22	ENSG00000127318	NM_020525.4
MAGEA10	ENSG00000124260	NM_021048.2
LOC728412	ENSG00000168757	NM_022573.1
PEPP-2	ENSG00000131721	NM_032498.1
ARD1B	ENSG00000156269	NM_032693.1
IDI2	ENSG00000148377	NM_033261.2
ACTRT1	ENSG00000123165	NM_138289.1
MS4A6E	ENSG00000166926	NM_139249.2
C16orf78	ENSG00000166152	NM_144602.1
PPP3R2	ENSG00000188386	NM_147180.1
C13orf16	ENSG00000153495	NM_152324.1
TMCO5	ENSG00000166069	NM_152453.2
C2orf51	ENSG00000172073	NM_152670.1
SLC22A7	ENSG00000137204	NM_153320.1
TBC1D21	ENSG00000167139	NM_153356.1
C16orf65	ENSG00000155714	NM_173806.2
HIST3H2BB	ENSG00000196890	NM_175055.2
S100A7A	ENSG00000184330	NM_176823.2
C1orf110	ENSG00000185860	NM_178550.3
MGC50273	ENSG00000186825	NM_214461.1
OMG	ENSG00000126861	P23515-1

## Sheet: Non-tissue restricted proteins
GeneName	ENSG	RefSeq
WWP2	ENSG00000198373	BC000108.1
GTF2F1	ENSG00000125651	BC000120.1
STRAP	ENSG00000023734	BC000162.2
REEP5	ENSG00000129625	NM_005669.3
GSK3B	ENSG00000082701	NM_002093.2
FAM127B	ENSG00000203950	BC000393.1
CCDC106	ENSG00000173581	NM_013301.1
SF3B3	ENSG00000189091	BC009780.1
MRPL28	ENSG00000086504	BC000507.1
PCOLCE	ENSG00000106333	BC000574.1
HPRT1	ENSG00000165704	BC000578.1
DGCR6L	ENSG00000128185	BC000682.1
EPDR1	ENSG00000086289	BC000686.1
EIF3S4	ENSG00000130811	BC000733.1
HSPC142	ENSG00000105393	BC000788.1
C2orf33	ENSG00000168958	BC000797.1
ZNF174	ENSG00000103343	BC000876.1
AVPI1	ENSG00000119986	BC000877.1
HMGB2	ENSG00000164104	BC000903.2
PIGG	ENSG00000174227	BC000937.2
NUDCD1	ENSG00000120526	BC000967.2
WDR45L	ENSG00000141580	NM_019613.2
RUSC1	ENSG00000160753	BC001045.1
DBNDD2	ENSG00000244274	BC001105.1
DDX54	ENSG00000123064	BC001132.1
DCTD	ENSG00000129187	BC001286.1
CNDP2	ENSG00000133313	BC001375.1
DPP3	ENSG00000254986	BC001446.2
ADI1	ENSG00000182551	BC001467.1
FASTKD2	ENSG00000118246	BC001544.1
SFN	ENSG00000175793	NM_006142.1
CDC123	ENSG00000151465	BC001600.1
NCF2	ENSG00000116701	BC001606.1
ZNF765	ENSG00000196417	BC017357.1
NADK	ENSG00000008130	BC001709.1
THG1L	ENSG00000113272	BC001852.2
CIAPIN1	ENSG00000005194	BC002568.1
TAGLN2	ENSG00000158710	BC002616.1
C1orf77	ENSG00000160679	NM_015607.2
C20orf43	ENSG00000022277	BC002769.1
TMEM208	ENSG00000168701	BC013412.2
C17orf62	ENSG00000178927	BC003595.1
IFNGR2	ENSG00000159128	BC003624.1
TTYH2	ENSG00000141540	BC004233.1
PSME2	ENSG00000100911	BC004368.1
APOL2	ENSG00000128335	BC004395.1
POLR3C	ENSG00000186141	NM_006468.3
cDNA clone IMAGE:2906290	ENSG00000272906	BC004969.1
CCT8	ENSG00000156261	BC005220.1
KLK1	ENSG00000167748	BC005313.1
GMFB	ENSG00000197045	BC005359.1
MRPS18B	ENSG00000204568	BC005373.1
SQSTM1	ENSG00000161011	BC005857.1
PELO	ENSG00000152684	BC005889.2
C8orf53	ENSG00000147679	BC005955.1
TBCB	ENSG00000105254	BC005969.1
VAMP4	ENSG00000117533	BC005974.1
RIOK1	ENSG00000124784	BC006104.1
RPS6KB2	ENSG00000175634	NM_001007071.1
IMPDH2	ENSG00000178035	BC006124.1
C14orf131	ENSG00000022976	BC006222.2
TA-NFKBH	ENSG00000167604	BC006273.1
COASY	ENSG00000068120	BC006354.1
AGPAT1	ENSG00000204310	BC006818.1
DYNC2LI1	ENSG00000138036	BC040558.1
TGM4	ENSG00000163810	BC007003.1
ANKRD26L1	ENSG00000214262	BC007072.1
BYSL	ENSG00000112578	BC007340.1
BCKDK	ENSG00000103507	BC007363.1
SF3B2	ENSG00000087365	BC007610.1
BCL2L12	ENSG00000126453	BC007724.1
GPATCH3	ENSG00000198746	BC007767.2
CCL3L3	ENSG00000205021	BC007783.2
ATPBD1B	ENSG00000142751	BC007815.1
STARD7	ENSG00000084090	BC007894.2
mRNA similar to hypothetical protein FLJ20234	ENSG00000264735	BC008091.1
UCHL5IP	ENSG00000213397	BC008141.1
ETHE1	ENSG00000105755	BC008250.1
TPM3	ENSG00000143549	BC062740.1
C20orf114	ENSG00000125999	BC008429.1
APIP	ENSG00000149089	BC017594.2
DPM1	ENSG00000000419	BC008466.1
SPATA7	ENSG00000042317	BC008656.1
HK1	ENSG00000156515	BC008730.2
EYA2	ENSG00000064655	BC008803.1
SIX1	ENSG00000126778	NM_005982.1
ALDH3A1	ENSG00000108602	BC008892.1
GCC1	ENSG00000179562	BC008902.2
ISG15	ENSG00000187608	BC009507.1
STRA13	ENSG00000169689	BC009571.1
SPAG16	ENSG00000144451	BC009614.1
BCCIP	ENSG00000107949	BC009771.1
GLYAT	ENSG00000149124	BC009785.1
C11orf63	ENSG00000109944	BC009820.2
QPRT	ENSG00000103485	BC010033.1
MAN2C1	ENSG00000140400	BC010081.2
FAM86A	ENSG00000118894	BC010084.2
NBPF1	ENSG00000219481	BC010124.2
CDC42EP4	ENSG00000179604	BC010451.1
SUB1	ENSG00000113387	NM_006713.2
LRRFIP1	ENSG00000124831	BC010662.1
SH2B1	ENSG00000178188	BC010704.1
CKAP2	ENSG00000136108	NM_018204.2
FXC1	ENSG00000265264	BC011014.1
SP100	ENSG00000067066	BC011562.1
NFKBIE	ENSG00000146232	BC011676.1
TMEM43	ENSG00000170876	BC011719.1
hCG_20114	ENSG00000184863	BC011923.1
MED28	ENSG00000118579	BC011936.1
GBE1	ENSG00000114480	BC012098.1
NFIC	ENSG00000141905	BC012120.1
RAP2B	ENSG00000181467	BC012362.1
SOD2	ENSG00000112096	BC012423.1
MESDC2	ENSG00000117899	BC012746.1
ERGIC1	ENSG00000113719	BC012766.1
DAPP1	ENSG00000070190	BC012924.1
CCDC28A	ENSG00000024862	BC013019.1
RHBDL2	ENSG00000158315	BC013103.1
SLC23A2	ENSG00000089057	BC013112.2
PMAIP1	ENSG00000141682	BC013120.1
RCSD1	ENSG00000198771	BC013186.1
TTN	ENSG00000155657	BC013396.2
TUBGCP3	ENSG00000126216	BC046634.2
PCP4	ENSG00000183036	BC013791.1
THOP1	ENSG00000172009	BC000583.1
C12orf41	ENSG00000139620	BC013900.1
LOC645591	ENSG00000226869	BC013905.2
CLIP3	ENSG00000105270	BC014486.1
HAGHL	ENSG00000103253	BC015008.1
CBFA2T2	ENSG00000078699	BC015066.1
LOC730411	ENSG00000160062	BC015239.1
ROPN1B	ENSG00000114547	BC015413.1
UCK1	ENSG00000130717	BC015547.1
RAB3IP	ENSG00000127328	BC015548.1
ARL6IP4	ENSG00000182196	BC015569.1
MYL2	ENSG00000111245	BC015821.1
SEPP1	ENSG00000250722	BC046152.1
NAT2	ENSG00000156006	BC015878.1
C1orf179	ENSG00000162391	BC015993.1
ISG20	ENSG00000172183	NM_002201.3
EME1	ENSG00000154920	BC016470.2
PTBP2	ENSG00000117569	BC016582.1
PSAT1	ENSG00000135069	BC016645.2
MBIP	ENSG00000151332	BC016821.1
BTBD10	ENSG00000148925	BC017072.1
POMZP3	ENSG00000146707	BC017101.1
LUC7L2	ENSG00000146963	BC042625.1
PHF11	ENSG00000136147	BC017212.2
ETS1	ENSG00000134954	BC017314.2
COG8	ENSG00000213380	BC017492.1
DEF6	ENSG00000023892	BC017504.1
RBM8A	ENSG00000131795	BC017770.1
NUP62CL	ENSG00000198088	BC016327.1
FBXO36	ENSG00000153832	NM_174899.3
PLSCR1	ENSG00000188313	BC017901.1
TPI1	ENSG00000111669	BC017917.1
WWC2	ENSG00000151718	BC017957.1
C11orf73	ENSG00000149196	NM_016401.2
LACE1	ENSG00000135537	NM_145315.2
ANXA5	ENSG00000164111	BC018671.1
IL32	ENSG00000008517	NM_004221.2
RSL1D1	ENSG00000171490	BC019069.1
SPAG8	ENSG00000137098	BC019247.1
PRMT1	ENSG00000126457	BC019268.1
NUP133	ENSG00000069248	NM_018230.2
POU5F1	ENSG00000204531	BC020712.1
HBG1	ENSG00000213934	BC020719.1
CUTC	ENSG00000119929	BC021105.1
LOC728492	ENSG00000172058	BC021174.1
DKFZP434K028	ENSG00000124915	BC021187.1
RAB24	ENSG00000169228	BC021263.1
POLE	ENSG00000177084	BC021559.1
PIK3R3	ENSG00000117461	BC021622.1
NPM1	ENSG00000181163	BC021983.1
UBE2O	ENSG00000175931	BC022237.1
DNAJB14	ENSG00000164031	BC022248.1
VWF	ENSG00000110799	BC022258.1
VPS37A	ENSG00000155975	BC022363.1
LARP4	ENSG00000161813	NM_199188.1
SNRPA1	ENSG00000131876	BC022816.1
SMARCA5	ENSG00000153147	BC023144.1
GYG2	ENSG00000056998	BC023152.1
C16orf45	ENSG00000166780	BC023603.2
RABL2B	ENSG00000079974	BC024281.1
FSTL4	ENSG00000053108	BC024300.1
IGHG1	ENSG00000211896	BC025314.1
hCG_2018279	ENSG00000232803	BC025345.1
GSDML	ENSG00000073605	BC025682.1
TCF21	ENSG00000118526	BC025697.1
ALKBH1	ENSG00000100601	BC025787.1
DYNC1LI2	ENSG00000135720	BC025959.1
MOK	ENSG00000080823	BC026069.1
PDCD4	ENSG00000150593	BC026104.2
NAP1L2	ENSG00000186462	BC026325.1
GAD1	ENSG00000128683	BC037780.2
CCT6B	ENSG00000132141	BC027591.1
PPP2R1B	ENSG00000137713	BC027596.1
JMJD5	ENSG00000155666	BC027911.1
CDK6	ENSG00000105810	BC027989.1
ZNF471	ENSG00000196263	BC028227.1
TSGA10	ENSG00000135951	BC028366.1
CT45A3	ENSG00000232417	BC028711.2
DAO	ENSG00000110887	BC029057.1
C11orf30	ENSG00000158636	BC029375.1
GGA1	ENSG00000100083	BC029388.1
ALDOB	ENSG00000136872	BC029399.1
ACBD7	ENSG00000176244	BC029526.1
LETM2	ENSG00000165046	BC029541.1
LOC728656	ENSG00000184911	BC029799.1
GP9	ENSG00000169704	BC030229.1
LARP2	ENSG00000138709	BC030516.1
MRPS27	ENSG00000113048	BC030521.2
IGK@	ENSG00000164053	BC016380.1
IFT88	ENSG00000032742	BC030776.1
PARP16	ENSG00000138617	NM_017851.4
STK33	ENSG00000130413	BC031231.1
PITPNB	ENSG00000180957	BC031427.1
SH3RF2	ENSG00000156463	BC031650.1
C1orf38	ENSG00000130775	BC031655.1
HSD3B1	ENSG00000203857	BC031999.1
C20orf11	ENSG00000101193	BC032120.1
DDX39A	ENSG00000123136	BC032128.2
LMAN1	ENSG00000074695	BC032330.1
NNT	ENSG00000112992	BC032370.1
PNMAL1	ENSG00000182013	BC032508.1
VDP	ENSG00000138768	BC032654.1
DNAJC8	ENSG00000126698	NM_014280.1
CABP4	ENSG00000175544	BC033167.1
SIX5	ENSG00000177045	BC033204.1
RAD54B	ENSG00000265817	BC033710.2
TBN	ENSG00000137413	BC033728.1
PSIP1	ENSG00000164985	BC033817.1
LARP1	ENSG00000155506	BC033856.1
BCAT1	ENSG00000060982	BC033864.1
ZC3H3	ENSG00000014164	BC034435.1
SERPINA3	ENSG00000196136	BC034554.1
GABPA	ENSG00000154727	BC035031.1
MTMR14	ENSG00000163719	BC035690.1
MAX	ENSG00000125952	BC036092.1
NCALD	ENSG00000104490	BC009949.2
PLD3	ENSG00000105223	BC036327.1
CUGBP2	ENSG00000048740	BC036391.1
MGC42105	ENSG00000177453	BC036422.1
SAMHD1	ENSG00000101347	BC036450.1
FMNL2	ENSG00000157827	BC036492.2
SLC24A4	ENSG00000140090	BC037863.1
CTBP2	ENSG00000175029	BC037900.2
C10orf46	ENSG00000151893	BC038294.2
TRIM15	ENSG00000204610	BC038585.1
FMR1	ENSG00000102081	BC038998.1
ZNF8	ENSG00000273439	BC039323.1
CEP57	ENSG00000166037	BC039711.1
ZRANB2	ENSG00000132485	BC039814.1
IFT52	ENSG00000101052	BC039831.1
C17orf49	ENSG00000258315	BC040036.1
HSPC111	ENSG00000048162	BC040106.1
AQP8	ENSG00000103375	NM_001169.2
LRRC3B	ENSG00000179796	BC040656.1
C9orf25	ENSG00000164970	BC041009.2
NUDT12	ENSG00000112874	BC041099.1
AMD1	ENSG00000123505	NM_001033059.1
OSBPL1A	ENSG00000141447	BC041563.1
PSMA8	ENSG00000154611	BC025389.1
PLEKHA3	ENSG00000116095	BC044567.1
UBL3	ENSG00000122042	BC044582.1
DHX8	ENSG00000067596	BC044586.1
LSM12	ENSG00000161654	BC044587.1
TCF19	ENSG00000137310	BC044632.1
FBXL21	ENSG00000164616	BC044938.1
FLJ30934	ENSG00000172803	BC040981.2
NEK10	ENSG00000163491	BC045758.1
KDM2A	ENSG00000173120	BC047486.1
CSNK1G3	ENSG00000151292	BC047567.1
TRDMT1	ENSG00000107614	BC047733.1
ZNF333	ENSG00000160961	BC048107.1
POLR2J2	ENSG00000168255	BC050405.1
FAM131B	ENSG00000159784	BC050543.1
ZNF410	ENSG00000119725	BC050683.1
TNS1	ENSG00000079308	BC051304.1
KLF3	ENSG00000109787	BC051687.1
FKSG44	ENSG00000126391	BC051695.1
RAB3IL1	ENSG00000167994	NM_013401.2
RPAIN	ENSG00000129197	BC051849.2
CROT	ENSG00000005469	BC051874.1
MGC50811	ENSG00000158428	BC052750.1
PTPN18	ENSG00000072135	BC052800.1
DLX1	ENSG00000144355	BC053351.1
MRPL43	ENSG00000055950	BC053373.1
GSTA1	ENSG00000243955	BC053578.1
C22orf9	ENSG00000100364	NM_001009880.1
PNPT1	ENSG00000138035	BC053660.1
C2orf34	ENSG00000143919	BC029359.1
PHYHD1	ENSG00000175287	BC051300.1
IGHV4-31	ENSG00000231475	BC053984.1
FANCL	ENSG00000115392	BC054517.1
SPRR1B	ENSG00000169469	BC056240.1
PHF20L1	ENSG00000129292	NM_198513.1
DCUN1D2	ENSG00000150401	BC056669.1
DUSP15	ENSG00000149599	BC056911.1
C20orf132	ENSG00000101353	BC057767.1
CCDC40	ENSG00000141519	BC058288.1
FLJ11506	ENSG00000103591	BC058886.1
RABEP2	ENSG00000177548	BC058900.1
ARL10	ENSG00000175414	BC059361.1
ZADH1	ENSG00000140043	BC059364.1
SKIL	ENSG00000136603	BC059386.1
RPL12	ENSG00000197958	BC059950.1
MED1	ENSG00000125686	BC060758.1
GIMAP6	ENSG00000133561	BC060760.1
C1orf131	ENSG00000143633	BC062353.1
SLC39A4	ENSG00000147804	BC062625.1
FAM13A1	ENSG00000138640	BC063126.1
EIF2C1	ENSG00000092847	NM_012199.2
COQ3	ENSG00000132423	BC063463.1
SCLT1	ENSG00000151466	BC064428.1
DYNC1H1	ENSG00000197102	BC064521.1
FLJ35220	ENSG00000173818	BC064545.1
LRBA	ENSG00000198589	BC064834.1
CDKN3	ENSG00000100526	BC064965.1
CAPNS1	ENSG00000126247	BC064998.1
VEGFA	ENSG00000112715	BC065522.1
RABEPK	ENSG00000136933	BC047023.1
NCF1	ENSG00000158517	BC065731.1
ZNF483	ENSG00000173258	BC065738.1
ABL2	ENSG00000143322	BC065912.1
FTH1	ENSG00000167996	BC016857.1
SIN3A	ENSG00000169375	BC066364.1
UBE2D3	ENSG00000109332	NM_181892.1
DDX43	ENSG00000080007	BC066938.1
UBE2S	ENSG00000108106	BC004236.2
WDR23	ENSG00000100897	BC067132.1
ARHGEF1	ENSG00000076928	BC067262.1
CYP2B6	ENSG00000197408	BC067431.1
RSRC2	ENSG00000111011	BC067773.1
MRPL52	ENSG00000172590	NM_180981.1
SH3TC1	ENSG00000125089	BC068094.1
NECAB1	ENSG00000123119	BC016340.1
OR1A2	ENSG00000172150	BC069092.1
BMF	ENSG00000104081	BC069505.1
GGA3	ENSG00000125447	BC070044.1
ZNF365	ENSG00000138311	BC070073.1
CARD9	ENSG00000187796	BC008877.2
ABCA6	ENSG00000154262	BC070125.1
TRDN	ENSG00000186439	BC070290.1
HLA-DQA1	ENSG00000196735	BC073977.1
PRKAR2B	ENSG00000005249	BC075800.1
DGCR8	ENSG00000128191	NM_022720.2
IDH1	ENSG00000138413	NM_005896.2
BMP8A	ENSG00000183682	BC093743.1
PLAT	ENSG00000104368	NM_000930.2
WARS	ENSG00000140105	NM_213645.1
PVALB	ENSG00000100362	BC096113.3
WIT1	ENSG00000183242	BC096708.1
HIST2H2BE	ENSG00000184678	BC098112.1
RAP1GDS1	ENSG00000138698	BC098269.1
RANGRF	ENSG00000108961	BC100017.1
CSE1L	ENSG00000124207	ENST00000338534
DUSP13	ENSG00000079393	NM_016364.2
FGF2, aa1-155	ENSG00000138685	NM_002006.3
ACVRL1 (ALK1)	ENSG00000139567	NM_000020.1
CBS	ENSG00000160200	NM_000071.1
CD40LG	ENSG00000102245	NM_000074.2
CSTB	ENSG00000160213	NM_000100.2
FAH	ENSG00000103876	NM_000137.1
GPI	ENSG00000105220	NM_000175.2
HBG2	ENSG00000196565	NM_000184.1
HSD3B2	ENSG00000203859	NM_000198.2
JAK3	ENSG00000105639	NM_000215.1
PTEN	ENSG00000171862	NM_000314.3
PAFAH1B1	ENSG00000007168	NM_000430.2
MVK	ENSG00000110921	NM_000431.1
RFX5	ENSG00000143390	NM_000449.2
LBD	ENSG00000151090	NM_000461.3
APRT	ENSG00000198931	NM_000485.1
AQP2	ENSG00000167580	NM_000486.2
IL10RB	ENSG00000243646	NM_000628.3
ALOX12	ENSG00000108839	NM_000697.1
DDC	ENSG00000132437	NM_000790.1
FKBP1A	ENSG00000088832	NM_000801.2
GAST	ENSG00000184502	NM_000805.2
GABRA6	ENSG00000145863	NM_000811.1
GSTM4	ENSG00000168765	NM_000850.2
IGF1R	ENSG00000140443	NM_000875.2
IL5	ENSG00000113525	NM_000879.2
RPL22	ENSG00000116251	NM_000983.3
RPL30	ENSG00000156482	NM_000989.2
RPL31	ENSG00000071082	NM_000993.2
PDE9A	ENSG00000160191	BC009047.1
SH3BGR	ENSG00000185437	NM_001001713.1
ATP1B1	ENSG00000143153	NM_001001787.1
KLK2	ENSG00000167751	NM_001002232.1
EXOSC3	ENSG00000107371	NM_001002269.1
NFU1	ENSG00000169599	NM_001002755.1
DUPD1	ENSG00000188716	NM_001003892.1
CLEC2D	ENSG00000069493	NM_001004419.1
ZSCAN2	ENSG00000176371	NM_001007072.1
C18orf25	ENSG00000152242	NM_001008239.1
ZCD2	ENSG00000145354	NM_001008388.1
RCHY1	ENSG00000163743	NM_001009922.1
HGF	ENSG00000019991	NM_001010934.1
SAMD13	ENSG00000203943	NM_001010971.1
TCEAL5	ENSG00000204065	NM_001012979.1
C4BPB	ENSG00000123843	BC005378.1
ZHX1	ENSG00000165156	NM_001017926.1
LOC203547	ENSG00000160131	NM_001017980.1
ATXN3	ENSG00000066427	BC033711.1
MECR	ENSG00000116353	BC001419.1
RRM1	ENSG00000167325	NM_001033.2
C1orf104	ENSG00000225855	NM_001039517.1
ERBB4	ENSG00000178568	NM_001042599.1
TYMS	ENSG00000176890	NM_001071.1
ANPEP	ENSG00000166825	NM_001150.1
ARNTL	ENSG00000133794	NM_001178.3
CHKA	ENSG00000110721	NM_001277.1
DPYSL3	ENSG00000113657	BC077077.1
ECE1	ENSG00000117298	NM_001397.1
EIF2B1	ENSG00000111361	NM_001414.1
ELF5	ENSG00000135374	NM_001422.1
GMDS	ENSG00000112699	NM_001500.1
ING2	ENSG00000168556	NM_001564.1
AMBP	ENSG00000106927	NM_001633.1
ARF4	ENSG00000168374	NM_001660.2
ARF6	ENSG00000165527	NM_001663.2
BLK	ENSG00000136573	NM_001715.1
07/09/13 00:00	ENSG00000122545	NM_001788.3
CRABP2	ENSG00000143320	NM_001878.2
MPP3	ENSG00000161647	NM_001932.2
FHIT	ENSG00000189283	NM_002012.1
FNTB	ENSG00000257365	NM_002028.2
FYN	ENSG00000010810	NP_694592
HCK	ENSG00000101336	NM_002110.1
HMGB1	ENSG00000189403	NM_002128.2
IFNW1	ENSG00000177047	NM_002177.1
IL17A	ENSG00000112115	NM_002190
JAK1	ENSG00000162434	NM_002227.1
LAIR1	ENSG00000167613	NM_002287.2
LCP1	ENSG00000136167	NM_002298.2
LTK	ENSG00000062524	NM_002344.1
MAGEA4	ENSG00000147381	NM_002362.2
MAGOH	ENSG00000162385	NM_002370.2
MYL5	ENSG00000215375	NM_002477.1
ODC1	ENSG00000115758	NM_002539.1
PDE6D	ENSG00000156973	NM_002601.2
PDZK1	ENSG00000174827	NM_002614.2
PFKL	ENSG00000141959	NM_002626.4
PGM1	ENSG00000079739	NM_002633.2
PIK3C2A	ENSG00000011405	NM_002645.1
PMP2	ENSG00000147588	NM_002677.1
MAPK6	ENSG00000069956	BC035492.1
MAPK13	ENSG00000156711	BC085196.1
MAP2K3	ENSG00000034152	NM_002756.2
PTMS	ENSG00000159335	NM_002824.4
RAP1A	ENSG00000116473	NM_002884.1
RBP1	ENSG00000114115	NM_002899.2
RING1	ENSG00000204227	NM_002931.3
S100A7	ENSG00000143556	NM_002963.2
SELPLG	ENSG00000110876	NM_003006.2
SNX1	ENSG00000028528	NM_003099.1
SORD	ENSG00000140263	NM_003104.2
SPI1	ENSG00000066336	NM_003120.1
SRP19	ENSG00000153037	BC010947.1
TGFBR2	ENSG00000163513	BC040499.1
TTC1	ENSG00000113312	BC000942.2
TYK2	ENSG00000105397	NM_003331.1
UBE2N	ENSG00000177889	NM_003348.3
USP4	ENSG00000114316	NM_003363.2
VSNL1	ENSG00000163032	NM_003385.4
SIP1	ENSG00000092208	NM_003616.2
PIR	ENSG00000087842	NM_003662.1
RGS20	ENSG00000147509	BC015614.1
STX11	ENSG00000135604	NM_003764.2
CTNNAL1	ENSG00000119326	NM_003798.1
IL1RL1	ENSG00000115602	NM_003856.1
FGF18	ENSG00000156427	NM_003862.1
BTRC	ENSG00000166167	NM_003939.2
SELENBP1	ENSG00000143416	NM_003944.2
MAP3K14	ENSG00000006062	NM_003954.1
DMD	ENSG00000198947	NM_004013.1
ATIC	ENSG00000138363	NM_004044.4
TIMM8A	ENSG00000126953	NM_004085.2
TSC22D3	ENSG00000157514	NM_198057.2
FGF12	ENSG00000114279	BC022524.1
STX3	ENSG00000166900	NM_004177.3
TPH1	ENSG00000129167	NM_004179.1
TMSB4Y	ENSG00000154620	NM_004202.1
UBE2L6	ENSG00000156587	NM_198183.1
RAB9A	ENSG00000123595	NM_004251.2
PIGL	ENSG00000108474	NM_004278.2
BNIP3L	ENSG00000104765	NM_004331.1
CASP3	ENSG00000164305	NM_004346.2
RUNX1T1	ENSG00000079102	NM_004349.2
DSCR1	ENSG00000159200	NM_203418.1
ERR beta-LBD	ENSG00000119715	NM_004452.2
FLOT2	ENSG00000132589	NM_004475.1
GNG4	ENSG00000168243	NM_004485.2
MCM2	ENSG00000073111	NM_004526.2
MEOX1	ENSG00000005102	NM_004527.2
NDUFB1	ENSG00000183648	NM_004545.1
04/09/13 00:00	ENSG00000108387	NM_080416.1
PSPH	ENSG00000146733	NM_004577.3
CLIC3	ENSG00000169583	NM_004669.2
DDX21	ENSG00000165732	NM_004728.2
ZBED1	ENSG00000214717	NM_004729.3
DCLK1	ENSG00000133083	NM_004734.1
VAPB	ENSG00000124164	NM_004738.1
RAB33A	ENSG00000134594	NM_004794.1
GSTO1	ENSG00000148834	NM_004832.1
MAP4K4	ENSG00000071054	NM_004834.2
PCYT1B	ENSG00000102230	NM_004845.3
ATP6V1G1	ENSG00000136888	NM_004888.2
VPS26A	ENSG00000122958	NM_004896.2
RBM39	ENSG00000131051	NM_184237.1
WTAP	ENSG00000146457	NM_004906.3
EFNA3	ENSG00000143590	NM_004952.3
SSPN	ENSG00000123096	NM_005086.3
TNFSF18	ENSG00000120337	NM_005092.2
CRYZL1	ENSG00000205758	NM_145311.1
TNFSF15	ENSG00000181634	NM_005118.2
UNC119	ENSG00000109103	NM_005148.2
ATF1	ENSG00000123268	NM_005171.2
CA7	ENSG00000168748	NM_005182.1
CRKL	ENSG00000099942	NM_005207.1
CSF1R	ENSG00000182578	NM_005211.1
ETS2	ENSG00000157557	NM_005239.2
GABPB2	ENSG00000104064	NM_005254.3
GDF8	ENSG00000138379	NM_005259.1
GPR1	ENSG00000183671	NM_005279.2
HINT1	ENSG00000169567	NM_005340.1
LCK	ENSG00000182866	NM_005356.2
RALA	ENSG00000006451	NM_005402.1
ROCK1	ENSG00000067900	NM_005406.1
YES1	ENSG00000176105	NM_005433.2
NCOA4	ENSG00000138293	NM_005437.1
CHAF1B	ENSG00000159259	NM_005441.2
SAE2	ENSG00000126261	NM_005499.2
HMGCS2	ENSG00000134240	NM_005518.1
HOXA1	ENSG00000105991	NM_005522.3
HSF1	ENSG00000185122	NM_005526.1
MUSK	ENSG00000030304	NM_005592.1
DGCR6	ENSG00000183628	NM_005675.2
SNURF	ENSG00000273173	NM_005678.3
ARPC5	ENSG00000162704	BC057237.1
TNK2	ENSG00000061938	NM_005781.2
EIF1	ENSG00000173812	NM_005801.2
CTDSPL	ENSG00000144677	NM_005808.2
SAP18	ENSG00000150459	NM_005870.3
APEG1	ENSG00000072195	NM_005876.3
MCM6	ENSG00000076003	NM_005915.4
ARMET	ENSG00000145050	NM_006010.2
CCL26	ENSG00000006606	NM_006072.4
MAP3K7IP1	ENSG00000100324	NM_006116.2
NFYB	ENSG00000120837	NM_006166.2
PHYH	ENSG00000107537	NM_006214.2
PITPNA	ENSG00000174238	NM_006224.2
PLCD1	ENSG00000187091	NM_006225.1
POLR2I	ENSG00000105258	NM_006233.3
SFRS6	ENSG00000124193	NM_006275.2
STK4	ENSG00000101109	NM_006282.1
USP15	ENSG00000135655	BC020688.1
ARIH2	ENSG00000177479	NM_006321.1
DPYSL4	ENSG00000151640	NM_006426.1
CCT7	ENSG00000135624	NM_006429.1
POLR3F	ENSG00000132664	NM_006466.1
EXOC5	ENSG00000070367	NM_006544.3
YKT6	ENSG00000106636	NM_006555.2
CXCR6	ENSG00000172215	NM_006564.1
FUT9	ENSG00000172461	NM_006581.2
CNPY3	ENSG00000137161	ENST00000394142
USP39	ENSG00000168883	NM_006590.2
MAP3K2	ENSG00000169967	NM_006609.2
RUVBL2	ENSG00000183207	NM_006666.1
TXNL4A	ENSG00000141759	NM_006701.2
SCML1	ENSG00000047634	NM_006746.1
TALDO1	ENSG00000177156	BC018847.1
CLP1	ENSG00000172409	NM_006831.1
RY1	ENSG00000124380	NM_006857.1
CRYGD	ENSG00000118231	NM_006891.2
IFNA13	ENSG00000233816	NM_006900.2
PSG1	ENSG00000231924	BC058285.1
RORB	ENSG00000198963	NM_006914.2
SERPINB3	ENSG00000057149	NM_006919.1
SUMO2	ENSG00000188612	NM_001005849.1
SCGN	ENSG00000079689	NM_006998.3
LSM6	ENSG00000164167	NM_007080.1
ZNF79	ENSG00000196152	NM_007135.1
PRSS23	ENSG00000150687	NM_007173.3
ABCF2	ENSG00000033050	NM_007189.1
DUSP12	ENSG00000081721	NM_007240.1
DDX19B	ENSG00000157349	NM_007242.3
RFC5	ENSG00000111445	NM_007370.2
COMMD3	ENSG00000148444	NM_012071.2
AHSA1	ENSG00000100591	NM_012111.1
FBXO7	ENSG00000100225	NM_012179.2
GCA	ENSG00000115271	NM_012198.2
B3GAT3	ENSG00000149541	NM_012200.2
HAAO	ENSG00000162882	BC029510.1
RSU1	ENSG00000148484	NM_012425.2
SPAG6	ENSG00000077327	BC030585.2
TXN2	ENSG00000100348	NM_012473.2
UCK2	ENSG00000143179	NM_012474.3
PURG	ENSG00000172733	NM_013357.2
PSCD4	ENSG00000100055	BC017780.1
NRBP1	ENSG00000115216	NM_013392.2
LIG3	ENSG00000005156	NM_013975.1
FOXP3	ENSG00000049768	NM_014009.2
BZW2	ENSG00000136261	NM_014038.1
MED4	ENSG00000136146	NM_014166.2
DYNLRB1	ENSG00000125971	NM_014183.1
RNF7	ENSG00000114125	NM_014245.1
TBC1D22A	ENSG00000054611	NM_014346.1
SNX5	ENSG00000089006	NM_014426.2
ARHGEF16	ENSG00000130762	NM_014448.2
LSM3	ENSG00000170860	NM_014463.1
RPS6KA6	ENSG00000072133	NM_014496.1
UBXD8	ENSG00000113194	NM_014613.1
KIAA0652	ENSG00000175224	NM_014741.2
EPM2AIP1	ENSG00000178567	NM_014805.2
CDC42BPA	ENSG00000143776	NM_014826.1
RAB11FIP2	ENSG00000107560	NM_014904.1
VASH1	ENSG00000071246	NM_014909.2
MOBKL3	ENSG00000115540	NM_015387.2
C20orf28	ENSG00000101222	NM_015417.2
NSDHL	ENSG00000147383	NM_015922.1
TEX264	ENSG00000164081	NM_015926.2
AMDHD2	ENSG00000162066	NM_015944.2
TAF9B	ENSG00000187325	NM_015975.3
ABHD5	ENSG00000011198	NM_016006.1
METTL9	ENSG00000197006	NM_016025.2
COPZ1	ENSG00000111481	NM_016057.1
VPS24	ENSG00000115561	NM_016079.1
TRPV2	ENSG00000187688	NM_016113.3
COMMD10	ENSG00000145781	NM_016144.2
NOL7	ENSG00000225921	NM_016167.3
SDF4	ENSG00000078808	NM_016176.2
CYB5R4	ENSG00000065615	NM_016230.3
RNF138	ENSG00000134758	NM_016271.3
CRBN	ENSG00000113851	BC067811.1
SERF2	ENSG00000140264	NM_005770.3
ZCCHC17	ENSG00000121766	NM_016505.2
ZNF581	ENSG00000171425	NM_016535.1
MST4	ENSG00000134602	NM_001042452.1
GMPR2	ENSG00000100938	NM_016576.2
SPG21	ENSG00000090487	NM_016630.2
LARP7	ENSG00000174720	NM_016648.1
CRK	ENSG00000167193	NM_016823.2
VAMP1	ENSG00000139190	BC023286.1
CHRAC1	ENSG00000104472	NM_017444.2
KLHDC4	ENSG00000104731	NM_017566.2
MKNK2	ENSG00000099875	NM_199054.1
NKIRAS2	ENSG00000168256	NM_017595.2
EIF2C4	ENSG00000134698	NM_017629.2
MTMR8	ENSG00000102043	NM_017677.2
APTX	ENSG00000137074	NM_017692.1
CCDC99	ENSG00000040275	NM_017785.2
C9orf95	ENSG00000106733	NM_017881.1
ATG16L1	ENSG00000085978	NM_030803.5
JMJD2D	ENSG00000186280	NM_018039.2
PLEKHJ1	ENSG00000104886	NM_018049.1
NECAP2	ENSG00000157191	NM_018090.2
THAP1	ENSG00000131931	NM_018105.1
ARMC1	ENSG00000104442	NM_018120.3
ELAC2	ENSG00000006744	NM_018127.4
CENPQ	ENSG00000031691	NM_018132.1
ASF1B	ENSG00000105011	NM_018154.2
SSH3	ENSG00000172830	BC007709.1
PGM2	ENSG00000169299	NM_018290.2
SPTLC3	ENSG00000172296	NM_018327.1
GIMAP5	ENSG00000196329	NM_018384.1
MARK1	ENSG00000116141	NM_018650.1
EFEMP1	ENSG00000115380	NM_018894.1
FLJ20323	ENSG00000164654	NM_019005.2
DDIT4	ENSG00000168209	NM_019058.1
FAM63B	ENSG00000128923	NM_019092.1
SPHK2	ENSG00000063176	NM_020126.3
DPYSL5	ENSG00000157851	NM_020134.2
C5orf15	ENSG00000113583	NM_020199.1
PRTFDC1	ENSG00000099256	NM_020200.3
AKR1B10	ENSG00000198074	NM_020299.2
COQ9	ENSG00000088682	NM_020312.1
ANKMY2	ENSG00000106524	NM_020319.1
TBX20	ENSG00000164532	NM_020417.1
WDFY1	ENSG00000085449	NM_020830.1
IFITM3	ENSG00000142089	NM_021034.1
GAGE7B	ENSG00000241465	NM_021123.1
SELK	ENSG00000113811	BC013162.1
SENP2	ENSG00000163904	NM_021627.2
EDA2R	ENSG00000131080	NM_021783.2
ELOVL5	ENSG00000012660	NM_021814.3
CCDC90B	ENSG00000137500	NM_021825.3
PARVG	ENSG00000138964	NM_022141.1
UBE2V1	ENSG00000244687	BC000468.1
OSBPL11	ENSG00000144909	NM_022776.3
KLC2	ENSG00000174996	NM_022822.1
MIS12	ENSG00000167842	NM_024039.1
CENPM	ENSG00000100162	NM_024053.1
C19orf42	ENSG00000214046	NM_024104.1
OCEL1	ENSG00000099330	NM_024578.1
CPLX3	ENSG00000213578	NM_024695.1
PDZD3	ENSG00000172367	NM_024791.2
MCF2L	ENSG00000126217	NM_024979.2
CXYorf2	ENSG00000236017	NM_025091.2
CXXC4	ENSG00000168772	NM_025212.1
PTPRO	ENSG00000151490	NM_030669.1
CYFIP2	ENSG00000055163	NM_030778.1
ITM2C	ENSG00000135916	NM_030926.4
HDHD3	ENSG00000119431	NM_031219.2
HNRNPK	ENSG00000165119	NM_031262.1
AGXT2L1	ENSG00000164089	NM_031279.2
CDCA3	ENSG00000111665	NM_031299.2
COG3	ENSG00000136152	NM_031431.2
MS4A8B	ENSG00000166959	NM_031457.1
TRPT1	ENSG00000149743	NM_031472.1
RBP5	ENSG00000139194	NM_031491.1
RBM4B	ENSG00000173914	NM_031492.1
EIF4H	ENSG00000106682	NM_031992.1
ASCC2	ENSG00000100325	NM_032204.3
C2orf7	ENSG00000135617	NM_032319.1
C3orf26	ENSG00000184220	NM_032359.1
ACBD6	ENSG00000135847	NM_032360.1
ASPH	ENSG00000198363	NM_032467.1
CINP	ENSG00000100865	NM_032630.2
PSRC1	ENSG00000134222	NM_032636.2
POLR2J2	ENSG00000228049	NM_032959.3
MAPKAPK2	ENSG00000162889	NM_032960.2
TNFSF11	ENSG00000120659	NM_033012.2
OGN	ENSG00000106809	NM_033014.1
CIP29	ENSG00000205323	BC093051.1
PPP1R14A	ENSG00000167641	NM_033256.1
CDC14B	ENSG00000081377	NM_033332.1
RGS8	ENSG00000135824	NM_033345.1
ARMC6	ENSG00000105676	NM_033415.2
CCDC97	ENSG00000142039	NM_052848.1
ATG4A	ENSG00000101844	NM_052936.2
RBP7	ENSG00000162444	NM_052960.1
MYLK	ENSG00000065534	NM_005965.2
UBQLN1	ENSG00000135018	NM_053067.1
ASS1	ENSG00000130707	NM_054012.1
SCGB3A2	ENSG00000164265	NM_054023.2
TAGAP	ENSG00000164691	NM_138810.1
WNT7B	ENSG00000188064	NM_058238.1
BTN2A1	ENSG00000112763	NM_078476.1
MSL3L1	ENSG00000005302	NM_078630.1
C20orf70	ENSG00000131050	NM_080574.2
PABPC5	ENSG00000174740	NM_080832.1
CYGB	ENSG00000161544	NM_134268.3
PANK1	ENSG00000152782	BC026296.1
FAM44B	ENSG00000145919	NM_138369.1
FAM125A	ENSG00000141971	NM_138401.2
PHF21B	ENSG00000056487	NM_138415.1
RAB3C	ENSG00000152932	NM_138453.1
BCL11A	ENSG00000119866	NM_018014.2
HINT3	ENSG00000111911	NM_138571.3
GGA2	ENSG00000103365	NM_138640.1
BCL2L14	ENSG00000121380	NM_138722.1
CMBL	ENSG00000164237	NM_138809.1
HIGD2A	ENSG00000146066	NM_138820.1
MAPK14	ENSG00000112062	NM_139012.1
STARD4	ENSG00000164211	NM_139164.1
TRUB1	ENSG00000165832	NM_139169.2
C1orf105	ENSG00000180999	NM_139240.2
SYNPR	ENSG00000163630	NM_144642.1
CAPSL	ENSG00000152611	NM_144647.1
PRO1853	ENSG00000003509	NM_144736.3
CCDC131	ENSG00000133858	NM_144982.1
SENP8	ENSG00000166192	NM_145204.1
FANK1	ENSG00000203780	NM_145235.1
EVI5L	ENSG00000142459	NM_145245.1
KLC3	ENSG00000104892	NM_145275.1
APOBEC3A	ENSG00000128383	NM_145699.2
ZSCAN21	ENSG00000166529	NM_145914.2
GSTM1	ENSG00000134184	NM_146421.1
ABHD11	ENSG00000106077	NM_148912.2
SPIC	ENSG00000166211	NM_152323.1
PQLC3	ENSG00000162976	NM_152391.2
PGBD4	ENSG00000182405	NM_152595.3
NANP	ENSG00000170191	NM_152667.1
RWDD4A	ENSG00000182552	NM_152682.1
DOK6	ENSG00000206052	NM_152721.2
CCDC89	ENSG00000179071	NM_152723.1
CPNE2	ENSG00000140848	NM_152727.4
C7orf27	ENSG00000106009	NM_152743.2
C19orf26	ENSG00000099625	NM_152769.1
C4orf22	ENSG00000197826	NM_152770.1
TCP11L2	ENSG00000166046	NM_152772.1
MGC40405	ENSG00000234545	NM_152789.1
PSMC4	ENSG00000013275	NM_153001.1
C22orf27	ENSG00000235989	NM_153044.1
PSMD4	ENSG00000159352	NM_153822.1
SKP1A	ENSG00000113558	NM_170679.1
SGK2	ENSG00000101049	NM_016276.3
PSMD10	ENSG00000101843	NM_170750.1
IL1F8	ENSG00000136696	NM_173178.1
KCNIP2	ENSG00000120049	NM_173191.2
RFESD	ENSG00000175449	NM_173362.2
C14orf24	ENSG00000151327	NM_173607.2
IL1RN	ENSG00000136689	NM_173842.1
RP11-49G10.8	ENSG00000198923	NM_173859.1
LDLRAD3	ENSG00000179241	NM_174902.2
RAB37	ENSG00000172794	BC016615.1
LOC643406	ENSG00000230563	NM_175877.3
PSME1	ENSG00000092010	NM_006263.1
SULT1A3	ENSG00000261052	NM_177552.1
CSNK2A1	ENSG00000101266	NM_177559.2
RASSF3	ENSG00000153179	BC100950.1
HDAC9	ENSG00000048052	NM_178425.1
ENPP7	ENSG00000182156	NM_178543.3
PPP2R5C	ENSG00000078304	NM_178587.1
MRAP	ENSG00000170262	NM_178817.3
LDLRAD4	ENSG00000168675	NM_001003675.1
NNAT	ENSG00000053438	NM_181689.1
ASPHD1	ENSG00000174939	NM_181718.3
PKIB	ENSG00000135549	NM_181795.1
SPC24	ENSG00000161888	NM_182513.1
FLJ39575	ENSG00000181016	NM_182597.1
RASSF5	ENSG00000136653	NM_182665.1
ZNF326	ENSG00000162664	NM_182976.1
DTNBP1	ENSG00000047579	NM_032122.2
C9orf142	ENSG00000148362	NM_183241.1
MORN2	ENSG00000188010	NM_194270.1
BID	ENSG00000015475	BC009197.2
NUDT9	ENSG00000170502	NM_024047.2
UBA3	ENSG00000144744	NM_198195.1
MLX	ENSG00000108788	NM_198205.1
GSN	ENSG00000148180	NM_198252.1
RUFY4	ENSG00000188282	NM_198483.1
CCDC84	ENSG00000186166	NM_198489.1
LHFPL4	ENSG00000156959	NM_198560.1
NACA2	ENSG00000253506	NM_199290.2
APITD1	ENSG00000175279	NM_199294.1
TPD52L2	ENSG00000101150	NM_199359.1
MTMR2	ENSG00000087053	NM_201278.1
CASC2	ENSG00000177640	ENST00000369196
H2AFV	ENSG00000105968	NM_201516.1
CLEC12A	ENSG00000172322	NM_201625.1
AZI2	ENSG00000163512	NM_203326.1
NPHP1	ENSG00000144061	NM_207181.1
AMN1	ENSG00000151743	NM_207337.1
ZAP70	ENSG00000115085	NM_207519.1
GPS1	ENSG00000169727	NM_212492.1
IL13RA1	ENSG00000131724	NP_001551.1
S100A9	ENSG00000163220	NP_002956.1
SLAMF1	ENSG00000117090	NP_003028.1
VWC2	ENSG00000169760	NP_055747.1
IFNAR2	ENSG00000159110	NP_997468.1
GPC3	ENSG00000147257	BC035972.1
CENPB	ENSG00000125817	PM_2143
DTL	ENSG00000143476	Q9Y275-1
MGC21881	ENSG00000170161	XM_003960444.1
LOC145788	ENSG00000261652	XM_085236.6
